# Supplementary material for: Sierra: discovery of differential transcript usage from polyA-captured single-cell RNA-seq data
Source: Genome Biol. 2020 Jul 8;21:167. doi: 10.1186/s13059-020-02071-7 (PMC7341584; doi:10.1186/s13059-020-02071-7)
Supplement: Supplementary file 4 — Additional file 4 Output for DTU testing between cell-types from the TIP dataset. Format: XLSX file. [file 13059_2020_2071_MOESM4_ESM.xlsx]

## Sheet: Sham fibro. vs MI leuk.
Peak	gene_name	genomic_feature(s)	population1_pct	population2_pct	pvalue	padj	Log2_fold_change
H3f3b:11:116022274-116022678:-1	H3f3b	UTR3	0.921628	0.851613	0	0	0.820107
Calm3:7:16915379-16915651:-1	Calm3	UTR3	0.667295	0.353917	0	0	1.29725
Calm3:7:16916778-16917484:-1	Calm3	UTR3	0.216654	0.534255	0	0	-1.9019
Fyb:15:6654438-6654901:1	Fyb	intron;exon	0.373399	0.36467	0	0	1.7122
Lrrc58:16:37888445-37888858:1	Lrrc58	UTR3	0.443105	0.109677	0	0	3.24199
Cd47:16:49896390-49911107:1	Cd47	UTR3	0.377167	0.545929	0	0	-1.46715
Gm10116:13:74406828-74407012:1	Gm10116	exon	0.801432	0.795084	0	0	1.51985
Lsp1:7:142471810-142472014:1	Lsp1	UTR5;intron;exon	0.232479	0.00583717	0	0	6.68803
Lsp1:7:142471758-142472106:1	Lsp1	UTR5;intron;exon	0.237754	0.00614439	0	0	6.67337
Lrrc58:16:37883341-37883590:1	Lrrc58	UTR3	0.392238	0.69278	1.82349e-263	7.49032e-261	-0.800436
Pabpc1:15:36608856-36608973:-1	Pabpc1	UTR5;exon	0.206104	0.747465	5.31096e-229	1.77253e-226	-2.02427
Fyb:15:6652367-6663313:1	Fyb	UTR3	0.378297	0.509985	5.36732e-224	1.68597e-221	1.03156
Fyb:15:6580936-6632349:1	Fyb	UTR5;intron;exon	0.00941974	0.514593	1.49843e-212	4.44534e-210	-4.42518
Akap13:7:75701942-75702111:1	Akap13	UTR5;intron;exon	0.0158252	0.308449	5.84589e-209	1.643e-206	-4.32614
Map1lc3b:8:121597640-121598082:1	Map1lc3b	UTR3	0.728335	0.341628	5.29046e-206	1.41255e-203	1.17511
Actb:5:142903115-142903422:-1	Actb	UTR3	0.956292	0.998771	4.80488e-195	1.20821e-192	-0.661157
Actb:5:142903711-142904369:-1	Actb	UTR3	0.982291	0.993241	4.97765e-195	1.20821e-192	0.701992
Fyb:15:6580361-6580782:1	Fyb	exon	0.0037679	0.502919	5.2688e-182	1.17231e-179	-5.33481
Timp2:11:118303567-118310674:-1	Timp2	UTR3	0.805576	0.225499	1.71559e-179	3.66451e-177	-0.971753
Lmna:3:88483178-88484131:-1	Lmna	UTR3	0.543331	0.296467	1.50488e-173	3.0908e-171	-0.851493
Mbnl1:3:60473366-60473906:1	Mbnl1	intron;exon	0.00452148	0.195392	1.63535e-165	3.23436e-163	-5.34318
Reep5:18:34344889-34345179:-1	Reep5	UTR3	0.333836	0.117051	2.53044e-149	4.8259e-147	2.18272
Cd47:16:49911286-49911703:1	Cd47	UTR3	0.657121	0.285714	1.20247e-146	2.2142e-144	1.1836
Sub1:15:11983938-11986581:-1	Sub1	UTR3	0.66428	0.847926	1.1184e-137	1.99075e-135	0.597108
Sub1:15:11993810-11996044:-1	Sub1	UTR5;intron;exon	0.136398	0.661444	2.31563e-137	3.98885e-135	-1.46191
Ldha:7:46855222-46855627:1	Ldha	UTR3	0.732479	0.883257	3.6748e-129	6.13232e-127	-0.552999
Sar1a:10:61692894-61693295:1	Sar1a	UTR3	0.626225	0.18679	4.36323e-129	7.06049e-127	0.830251
Sar1a:10:61686364-61691475:1	Sar1a	UTR3	0.189525	0.199386	2.68661e-128	4.21956e-126	-1.65233
Ldha:7:46847617-46848025:1	Ldha	UTR5;intron;exon	0.175207	0.0675883	7.9354e-128	1.21072e-125	2.48065
Timp2:11:118301069-118301335:-1	Timp2	UTR3	0.852298	0.0906298	8.96342e-124	1.32957e-121	1.2584
Rac1:5:143505444-143505875:-1	Rac1	UTR3	0.629239	0.589247	3.72025e-116	5.36922e-114	0.610053
Rac1:5:143506723-143507416:-1	Rac1	UTR3	0.413338	0.673425	3.87064e-116	5.43927e-114	-0.730996
Rab2a:4:8607144-8607778:1	Rab2a	UTR3	0.640919	0.195084	6.61063e-116	9.05148e-114	1.18491
Fyb:15:6619522-6632880:1	Fyb	intron;exon	0.00301432	0.354531	2.13003e-111	2.84359e-109	-5.43014
Tpm3:3:90089263-90089628:1	Tpm3	intron;exon	0.155614	0.0715822	4.04351e-108	5.26642e-106	2.35746
Lmna:3:88481110-88481551:-1	Lmna	UTR3	0.501507	0.0758833	3.33182e-103	4.23617e-101	1.464
Lman2:13:55346711-55348441:-1	Lman2	UTR3	0.280708	0.484793	7.60275e-103	9.44155e-101	-0.708863
Cap1:4:122859047-122859363:-1	Cap1	UTR3	0.134514	0.544393	7.01779e-101	8.51704e-99	-0.896746
Cap1:4:122872379-122885924:-1	Cap1	UTR5;intron;exon	0.126978	0.0946237	7.07658e-99	8.39754e-97	2.05813
Malat1:19:5800540-5800930:-1	Malat1	exon	0.982291	0.662366	1.35555e-98	1.57361e-96	0.507861
Scarb2:5:92443961-92446441:-1	Scarb2	UTR3	0.296534	0.279263	3.58442e-98	4.07251e-96	-0.812766
Scarb2:5:92441314-92441603:-1	Scarb2	UTR3	0.292012	0.0537634	2.01226e-97	2.23864e-95	1.85113
Gng12:6:67020855-67021350:1	Gng12	UTR3	0.140543	0.0485407	6.3802e-97	6.95312e-95	2.5123
Rpl22:4:152333673-152334071:1	Rpl22	UTR3	0.331198	0.0574501	7.82166e-96	8.18974e-94	1.96296
Btg2:1:134075295-134075747:-1	Btg2	UTR3	0.503391	0.697389	6.11814e-90	6.05016e-88	-0.623828
Btg2:1:134077189-134077605:-1	Btg2	UTR3	0.615298	0.542857	6.80175e-90	6.60388e-88	0.6982
Slfn5:11:82956590-82957022:1	Slfn5	exon	0.124341	0.171429	3.87801e-89	3.69796e-87	-0.83732
Mbnl2:14:120275669-120276439:1	Mbnl2	UTR5;intron;exon	0.22306	0.239939	1.07202e-88	1.00431e-86	-1.26866
Akap13:7:75685192-75697485:1	Akap13	intron;exon	0.227958	0.0780338	8.92543e-88	8.21755e-86	2.09861
Slfn5:11:82951349-82951777:1	Slfn5	intron;exon	0.110399	0.00215054	1.56613e-86	1.41748e-84	5.69791
Dnaja1:4:40727721-40727954:1	Dnaja1	intron;exon	0.174454	0.0420891	3.59194e-86	3.19683e-84	2.35337
Emp1:6:135382787-135383173:1	Emp1	UTR3	0.80633	0.35023	1.26596e-84	1.07305e-82	0.515867
Carhsp1:16:8658587-8658887:-1	Carhsp1	UTR3	0.452901	0.117665	3.0486e-84	2.54368e-82	1.006
Carhsp1:16:8660672-8661116:-1	Carhsp1	UTR3	0.227581	0.195392	7.35506e-84	6.04247e-82	-1.17743
Emp1:6:135365269-135365695:1	Emp1	intron;exon	0.0874152	0.120737	1.45107e-83	1.17405e-81	-2.00832
Serp1:3:58521944-58522382:-1	Serp1	UTR3	0.577619	0.586175	1.87161e-82	1.4917e-80	0.570952
Serp1:3:58523555-58525213:-1	Serp1	UTR3	0.136021	0.425192	3.51244e-82	2.7583e-80	-1.26479
Celf2:2:7077194-7077656:-1	Celf2	intron;exon	0.147702	0	9.96488e-81	7.71195e-79	16.5313
Sash1:10:8786206-8886070:-1	Sash1	UTR5;intron;exon	0.40844	0.250998	1.16099e-80	8.85672e-79	-0.788468
Fosb:7:19307082-19307532:-1	Fosb	intron;exon	0.082517	0.184639	2.02863e-80	1.52576e-78	-1.88226
Sash1:10:8722219-8722811:-1	Sash1	UTR3	0.402035	0.0795699	2.48195e-80	1.81556e-78	1.44676
Srp9:1:182131981-182132407:1	Srp9	UTR3	0.362472	0.195392	4.52801e-80	3.26751e-78	1.10864
Fyb:15:6640390-6649091:1	Fyb	intron;exon	0.00339111	0.310292	4.84961e-80	3.45292e-78	-5.16963
Asph:4:9668230-9668633:-1	Asph	intron;exon	0.0779955	0.10384	9.97919e-77	7.01169e-75	-1.34513
Asph:4:9575245-9575658:-1	Asph	UTR3	0.153353	0.0193548	1.80735e-76	1.25341e-74	2.38071
Fosb:7:19306598-19307502:-1	Fosb	intron;exon	0.102487	0.192627	2.65066e-76	1.79171e-74	-1.66475
Srsf7:17:80200089-80200382:-1	Srsf7	UTR3	0.169555	0.0635945	1.09362e-75	7.2098e-74	1.89969
Fyb:15:6619530-6619824:1	Fyb	intron;exon	0.00113037	0.256221	8.6965e-75	5.66333e-73	-6.36628
Rab2a:4:8578558-8606719:1	Rab2a	UTR3	0.567445	0.500768	4.0074e-71	2.54756e-69	-0.833691
Sat1:X:155215475-155215799:-1	Sat1	intron;exon	0.219292	0.096467	8.11757e-71	5.04044e-69	1.27451
Wipf1:2:73429610-73429920:-1	Wipf1	UTR3	0.192916	0.106912	1.48524e-70	9.01268e-69	1.47101
Prpf6:2:181601406-181616146:1	Prpf6	UTR5;intron;exon	0.107762	0.254685	1.51496e-70	9.08976e-69	-0.819049
Higd1a:9:121848560-121848864:-1	Higd1a	UTR3	0.151469	0.0211982	1.77046e-70	1.05047e-68	2.64518
Btbd1:7:81792074-81792366:-1	Btbd1	UTR3	0.243029	0.109063	5.94546e-70	3.45095e-68	1.09572
Btbd1:7:81793474-81794356:-1	Btbd1	UTR3	0.0960814	0.198157	6.86809e-70	3.94361e-68	-1.30588
Prpf6:2:181654802-181655660:1	Prpf6	UTR3	0.119442	0.0509985	7.23842e-70	4.11204e-68	2.02371
Fos:12:85474990-85475278:1	Fos	intron;exon	0.164657	0.35576	2.78095e-69	1.56319e-67	-1.4134
Sat1:X:155215481-155215900:-1	Sat1	intron;exon	0.220799	0.0973886	2.02005e-68	1.12365e-66	1.27522
Hn1:11:115497998-115502138:-1	Hn1	UTR3	0.291635	0.471275	1.44539e-66	7.87593e-65	-0.773596
Vim:2:13580087-13581636:1	Vim	intron;exon	0.75471	0.427957	1.80327e-66	9.72672e-65	0.544836
Rab10:12:3249279-3253357:-1	Rab10	UTR3	0.176714	0.258986	3.22882e-64	1.67397e-62	-1.17648
Cdc42:4:137320722-137328928:-1	Cdc42	UTR3	0.478523	0.726882	4.71296e-64	2.41993e-62	-0.557367
Dnajc19:3:34057068-34057461:-1	Dnajc19	UTR3	0.179352	0.0368664	2.62931e-63	1.33719e-61	2.03861
Rpl13a-ps1:19:50030395-50030605:-1	Rpl13a-ps1	exon	0.1526	0.030722	3.74445e-61	1.85142e-59	2.15941
Tmem256:11:69838574-69838698:1	Tmem256	intron;exon	0.284853	0.105376	1.86123e-60	9.11834e-59	1.44166
Aes:10:81565749-81565863:1	Aes	UTR3	0.604371	0.040553	7.40899e-60	3.59673e-58	1.57588
Dnaja1:4:40732700-40733136:1	Dnaja1	UTR3	0.559533	0.692473	2.15565e-58	1.03704e-56	-0.725029
Spag9:11:94125685-94126085:1	Spag9	UTR3	0.156368	0.0669739	8.2822e-58	3.91389e-56	1.9193
Tmem243:5:9118531-9119140:1	Tmem243	UTR3	0.0493595	0.170507	2.41126e-57	1.12949e-55	-1.38615
Tmem243:5:9160513-9160933:1	Tmem243	exon	0.110023	0.0516129	1.07997e-56	5.01482e-55	1.69628
Tpi1:6:124810662-124811131:-1	Tpi1	UTR3	0.584401	0.690015	1.53048e-54	6.81062e-53	-0.650388
Prkar1a:11:109669245-109669656:1	Prkar1a	UTR3	0.477016	0.285407	3.657e-54	1.61391e-52	0.8566
Mbnl1:3:60473038-60529041:1	Mbnl1	UTR5;intron;exon	0.249812	0.387404	4.35141e-54	1.88915e-52	-0.753502
Tpi1:6:124813486-124813864:-1	Tpi1	intron;exon	0.100226	0.0291859	1.39705e-53	6.01632e-52	2.47153
Rbx1:15:81475954-81476369:1	Rbx1	UTR3	0.151469	0.0506912	1.56971e-53	6.70579e-52	1.83666
Fosb:7:19308976-19309325:-1	Fosb	intron;exon	0.461191	0.221505	2.03323e-53	8.61704e-52	1.11929
Msn:X:96168160-96168552:1	Msn	UTR3	0.443858	0.650998	5.58129e-53	2.32845e-51	0.679788
Lamp2:X:38421596-38424498:-1	Lamp2	UTR3	0.0587792	0.154224	1.6653e-52	6.84056e-51	-1.56367
Tmem59:4:107200602-107200996:1	Tmem59	UTR3	0.882442	0.505991	2.01808e-52	8.22638e-51	0.546485
Ppp1r2:16:31253192-31253638:-1	Ppp1r2	UTR3	0.445742	0.0955453	2.34883e-52	9.50209e-51	1.30553
Sh3bgrl:X:109095365-109095496:1	Sh3bgrl	UTR5;exon	0.0222306	0.140399	2.48639e-52	9.98296e-51	-2.32694
Chmp4b:2:154694371-154694785:1	Chmp4b	UTR3	0.396383	0.357911	9.04904e-52	3.60611e-50	0.663552
Arid5b:10:68128892-68186143:-1	Arid5b	intron;exon	0.20422	0.30937	9.94307e-51	3.87562e-49	-0.6904
Tcf25:8:123399273-123401346:1	Tcf25	UTR3	0.141673	0.178495	2.14071e-50	8.28364e-49	-1.56061
Arid5b:10:68101905-68128917:-1	Arid5b	intron;exon	0.227581	0.145622	2.39049e-50	9.18362e-49	1.01091
Ghitm:14:37121882-37125298:-1	Ghitm	UTR3	0.172193	0.275269	4.59229e-50	1.75163e-48	-0.924048
Ghitm:14:37120783-37121223:-1	Ghitm	UTR3	0.298794	0.141935	5.82847e-50	2.20738e-48	1.00622
Kdelr2:5:143421506-143421901:1	Kdelr2	UTR3	0.596458	0.29063	6.38959e-50	2.40284e-48	0.506108
Tmem59:4:107200311-107200581:1	Tmem59	UTR3	0.262622	0.194777	4.98154e-49	1.86024e-47	-0.839617
Reep3:10:67013645-67021928:-1	Reep3	UTR3	0.051997	0.109677	1.36579e-48	5.06479e-47	-1.88996
Ugp2:11:21370079-21370553:-1	Ugp2	UTR5;intron;exon	0.220045	0.0122888	3.63556e-48	1.33889e-46	2.60792
Mndal:1:173872684-173876005:-1	Mndal	UTR5;intron;exon	0.14431	0.19232	4.86237e-48	1.77843e-46	-1.078
Ube2d3:3:135466035-135466797:1	Ube2d3	UTR3	0.445365	0.344393	1.14722e-47	4.16746e-46	0.720742
Pabpc1:15:36596024-36597532:-1	Pabpc1	UTR3	0.410324	0.505991	2.81208e-47	1.01463e-45	0.716994
Msn:X:96155492-96163440:1	Msn	intron;exon	0.114167	0.435945	8.04905e-47	2.88469e-45	-0.906715
Rtn3:19:7426966-7427405:-1	Rtn3	UTR3	0.277317	0.293702	2.14299e-46	7.57854e-45	-0.636627
Rtn3:19:7425901-7426195:-1	Rtn3	UTR3	0.354182	0.170507	2.55703e-46	8.98324e-45	0.763268
Sltm:9:70542920-70562096:1	Sltm	intron;exon	0.434815	0.678341	1.35578e-45	4.73193e-44	-0.83204
Hsp90ab1:17:45570567-45570664:-1	Hsp90ab1	UTR3	0.226827	0.0792627	1.38302e-45	4.79568e-44	1.42724
Ddx5:11:106780355-106780684:-1	Ddx5	UTR3	0.462698	0.243318	1.39989e-45	4.82283e-44	0.963567
Dnajc3:14:118976797-118978201:1	Dnajc3	UTR3	0.0757347	0.122888	2.93477e-45	1.0046e-43	-1.59017
Glud1:14:34343812-34344292:1	Glud1	UTR3	0.125471	0.231029	3.48949e-45	1.18687e-43	-1.11142
Rrbp1:2:143985841-143986255:-1	Rrbp1	UTR3	0.0587792	0.135484	5.2859e-45	1.7865e-43	-1.99318
Mbnl1:3:60629355-60629750:1	Mbnl1	UTR3	0.356066	0.223041	1.52487e-44	5.08925e-43	0.969226
Fkbp1a:2:151559422-151560862:1	Fkbp1a	UTR3	0.554258	0.382181	4.04107e-44	1.33206e-42	-0.573505
Laptm4a:12:8935973-8936135:1	Laptm4a	intron;exon	0.100603	0.0967742	4.32743e-44	1.4177e-42	-1.66089
Mbnl2:14:120429228-120429640:1	Mbnl2	UTR3	0.458176	0.168356	5.10232e-44	1.66137e-42	0.731538
Rpl14:9:120572721-120572913:1	Rpl14	intron;exon	0.232856	0.264516	4.04916e-43	1.29476e-41	-0.934543
Litaf:16:10959452-10959922:-1	Litaf	UTR3	0.360588	0.453456	3.34487e-42	1.06319e-40	0.72099
Auh:13:52835119-52835435:-1	Auh	UTR3	0.124717	0.0691244	4.98045e-42	1.5737e-40	1.06226
Auh:13:52912825-52919289:-1	Auh	UTR3	0.0320271	0.101382	5.52817e-42	1.7365e-40	-1.57048
Nars:18:64499665-64499957:-1	Nars	UTR3	0.237378	0.184332	1.50604e-41	4.67572e-40	0.863538
Seh1l:18:67793197-67793645:1	Seh1l	UTR3	0.0640543	0.136406	1.49809e-41	4.67572e-40	-1.10388
Seh1l:18:67794956-67795461:1	Seh1l	UTR3	0.12321	0.0549923	1.8383e-41	5.67428e-40	1.28915
Hnrnpa3:2:75669012-75669407:1	Hnrnpa3	UTR3	0.16202	0.0725038	4.93464e-41	1.51442e-39	1.47892
Gnb1:4:155558929-155559269:1	Gnb1	UTR3	0.523738	0.405837	1.74755e-40	5.33253e-39	0.822521
Rpn2:2:157321784-157321916:1	Rpn2	intron;exon	0.344386	0.112442	1.79932e-40	5.45929e-39	1.03868
Sap18:14:57803050-57803485:1	Sap18	UTR3	0.210625	0.0737327	2.66851e-40	8.05075e-39	1.45357
Slc44a1:4:53567397-53567841:1	Slc44a1	UTR3	0.337604	0.0675883	3.76518e-40	1.12955e-38	-1.04449
Msn:X:96155457-96160301:1	Msn	intron;exon	0.0957046	0.392627	4.15001e-40	1.23805e-38	-0.928019
Eif4a1:11:69669863-69670274:-1	Eif4a1	UTR3	0.175584	0.15914	4.18325e-40	1.24103e-38	1.17589
Slc44a1:4:53622052-53622478:1	Slc44a1	UTR3	0.302185	0.00245776	4.27713e-40	1.26187e-38	3.66802
Phb2:6:124715957-124716065:1	Phb2	intron;exon	0.191409	0.0728111	5.07497e-40	1.48903e-38	1.35964
Hsp90ab1:17:45568925-45569435:-1	Hsp90ab1	intron;exon	0.167295	0.264823	1.52033e-39	4.43636e-38	-1.14776
Ywhab:2:164015215-164016872:1	Ywhab	UTR3	0.16315	0.300461	4.17708e-39	1.21226e-37	-1.32324
Lman2:13:55345356-55345813:-1	Lman2	UTR3	0.165034	0.0832565	1.46796e-38	4.23726e-37	1.47947
Pcnp:16:56016936-56017404:-1	Pcnp	UTR3	0.0836473	0.118587	3.89669e-38	1.11274e-36	-1.42298
Tgm2:2:158126801-158127233:-1	Tgm2	intron;exon	0.014318	0.118894	5.06679e-38	1.43918e-36	-2.37207
Hnrnpa3:2:75665163-75665590:1	Hnrnpa3	UTR3	0.300678	0.196928	7.33266e-38	2.06086e-36	0.946043
Hdhd2:18:76941208-76941636:1	Ier3ip1	UTR3	0.421251	0.236252	9.25381e-38	2.57372e-36	0.761229
Ier3ip1:18:76941208-76941605:1	Ier3ip1	UTR3	0.421251	0.236252	9.25381e-38	2.57372e-36	0.761229
Creg1:1:165774876-165775308:1	Creg1	UTR3	0.171816	0.157604	1.34415e-37	3.71904e-36	1.02865
Mcl1:3:95661535-95661985:1	Mcl1	UTR3	0.146571	0.535177	2.38219e-37	6.55716e-36	-0.64225
Cggbp1:16:64855710-64856187:1	Cggbp1	UTR3	0.0512434	0.136098	3.91202e-37	1.07129e-35	-1.47185
Tmem208:8:105326944-105327352:1	Tmem208	intron;exon	0.103994	0.0150538	4.99299e-37	1.36033e-35	2.78584
Lman2:13:55343833-55344141:-1	Lman2	UTR3	0.146571	0.088172	9.0444e-37	2.45163e-35	1.27062
Wipf1:2:73486299-73486411:-1	Wipf1	UTR5;intron;exon	0.0384326	0.124117	1.40829e-36	3.79813e-35	-1.56352
Ppt1:4:122858479-122859175:1	Ppt1	UTR3	0.271289	0.424578	1.49999e-36	4.00497e-35	0.580986
Ugdh:5:65413221-65413629:-1	Ugdh	UTR3	0.342125	0.101075	2.99152e-36	7.94761e-35	-1.20644
Impact:18:12972252-12972590:1	Impact	UTR5;intron;exon	0.0516202	0.106605	3.21566e-36	8.50081e-35	-1.1309
Impact:18:12992547-12992948:1	Impact	UTR3	0.115674	0.0516129	4.01161e-36	1.05527e-34	1.21656
Man1a:10:53904788-53905085:-1	Man1a	UTR3	0.311982	0.0890937	5.10732e-36	1.33692e-34	0.764092
Man1a:10:53906980-53907423:-1	Man1a	UTR3	0.171063	0.129032	6.36143e-36	1.65708e-34	-0.887217
Zfand5:19:21277649-21280762:1	Zfand5	UTR3	0.207234	0.350845	6.88996e-36	1.78604e-34	-0.710734
Ube2l3:16:17152013-17152325:-1	Ube2l3	UTR3	0.136398	0.125346	1.63772e-35	4.22483e-34	1.26937
H1f0:15:79030105-79030498:1	H1f0	UTR3	0.498493	0.104762	2.56256e-35	6.57888e-34	0.650397
Sltm:9:70574533-70580287:1	Sltm	intron;exon	0.151093	0.158218	4.18484e-35	1.06924e-33	0.818018
Sltm:9:70576692-70580153:1	Sltm	intron;exon	0.136775	0.143779	4.24043e-35	1.07828e-33	0.820187
Hes1:16:30067395-30067796:1	Hes1	UTR3	0.475132	0.0488479	7.15854e-35	1.80314e-33	0.940541
H1f0:15:79029036-79029465:1	H1f0	UTR3	0.166164	0.0820276	1.29772e-34	3.25345e-33	-1.22842
Btg1:10:96622378-96622792:1	Btg1	UTR3	0.0874152	0.165284	2.49445e-34	6.16682e-33	1.28783
Mcl1:3:95662791-95663176:1	Mcl1	UTR3	0.29465	0.522888	2.64151e-34	6.50029e-33	0.616863
Tagln2:1:172501200-172501620:1	Tagln2	UTR5;intron;exon	0.261492	0.118587	3.52405e-34	8.6323e-33	0.922159
Wnk1:6:119923969-119924297:-1	Wnk1	UTR3	0.299171	0.195084	3.79227e-34	9.24689e-33	0.945363
Cd47:16:49914618-49915010:1	Cd47	UTR3	0.448003	0.187097	3.86164e-34	9.37325e-33	0.992917
Glud1:14:34311054-34320041:1	Glud1	intron;exon	0.269781	0.162519	4.09239e-34	9.8884e-33	0.767581
Hspa5:2:34773599-34774403:1	Hspa5	intron;exon	0.14431	0.308449	4.90581e-34	1.17475e-32	-1.06635
Atp6v1g1:4:63548561-63550267:1	Atp6v1g1	UTR3	0.297287	0.452535	5.76364e-34	1.37401e-32	-0.614689
Cxcl14:13:56288647-56288900:-1	Cxcl14	UTR3	0.274303	0.0396313	6.96827e-34	1.63923e-32	0.660341
Msn:X:96153627-96154062:1	Msn	intron;exon	0.117182	0.122273	7.55375e-34	1.76144e-32	1.4562
Akap13:7:75754205-75754609:1	Akap13	UTR3	0.224567	0.130876	7.53823e-34	1.76144e-32	1.21106
Cxcl14:13:56289654-56296185:-1	Cxcl14	UTR3	0.162773	0.0387097	8.00969e-34	1.85964e-32	-1.21647
Tcf25:8:123403403-123403832:1	Tcf25	UTR3	0.425396	0.156989	8.33883e-34	1.92768e-32	0.615005
Tmed2:5:124541323-124541773:1	Tmed2	intron;exon	0.160136	0.221198	1.1499e-33	2.64674e-32	-0.921681
Rab11a:9:64715299-64715615:-1	Rab11a	UTR3	0.151469	0.0906298	1.94506e-33	4.45777e-32	1.17338
Nfkbiz:16:55819170-55819608:-1	Nfkbiz	intron;exon	0.321025	0.168664	2.16668e-33	4.94447e-32	0.582115
Pabpc1:15:36603452-36604070:-1	Pabpc1	intron;exon	0.104748	0.099232	2.53739e-33	5.76581e-32	1.30518
Fubp1:3:152223726-152224182:1	Fubp1	UTR3	0.112283	0.0519201	4.76657e-33	1.06947e-31	1.52471
Hn1:11:115497353-115497678:-1	Hn1	UTR3	0.603617	0.528418	8.11893e-33	1.81402e-31	0.606046
Elf2:3:51255199-51255633:-1	Elf2	UTR3	0.149586	0.0740399	8.25775e-33	1.83735e-31	1.18475
Ap1s2:X:163929134-163929585:1	Ap1s2	UTR3	0.0211002	0.105069	1.50865e-32	3.34281e-31	-1.95586
Rap1b:10:117815360-117815827:-1	Rap1b	UTR3	0.0719668	0.329339	2.31527e-32	5.08788e-31	-1.10067
Mdp1:14:55658844-55659500:-1	Mdp1	UTR3	0.107008	0.106298	2.59133e-32	5.67118e-31	-0.939991
Mdp1:14:55657879-55658215:-1	Mdp1	UTR3	0.179352	0.0454685	2.67822e-32	5.83742e-31	1.09471
Tmem30a:9:79770761-79771201:-1	Tmem30a	UTR3	0.168802	0.180031	4.10435e-32	8.90944e-31	-0.794989
Hspa5:2:34773748-34774253:1	Hspa5	intron;exon	0.141673	0.306912	6.16912e-32	1.33373e-30	-1.08961
Cyb5b:8:107183676-107184149:1	Cyb5b	UTR3	0.0934439	0.16682	6.87675e-32	1.48072e-30	-0.868149
Eif5:12:111539596-111539728:1	Eif5	UTR5;intron;exon	0.113037	0.0310292	1.30482e-31	2.79829e-30	1.74813
Mkrn1:6:39397804-39398149:-1	Mkrn1	UTR3	0.114921	0.149002	1.46109e-31	3.10845e-30	0.984137
Pdia3:2:121426512-121429661:1	Pdia3	intron;exon	0.132253	0.215668	1.64715e-31	3.49039e-30	-1.22552
Cyb5b:8:107187052-107187470:1	Cyb5b	UTR3	0.113037	0.0457757	1.96771e-31	4.15319e-30	1.40904
Spag9:11:94013738-94025080:1	Spag9	intron;exon	0.0636775	0.176344	3.1063e-31	6.53057e-30	-1.13279
Nars:18:64511606-64516557:-1	Nars	UTR5;intron;exon	0.210249	0.361598	3.33384e-31	6.98146e-30	-0.555571
Egr1:18:34864384-34864594:1	Egr1	UTR3	0.560286	0.115207	3.64746e-31	7.57876e-30	0.689963
Fyb:15:6643621-6643855:1	Fyb	intron;exon	0.00150716	0.155453	6.13893e-31	1.27062e-29	-5.08333
Wipf1:2:73486235-73486673:-1	Wipf1	UTR5;intron;exon	0.0440844	0.125653	9.17471e-31	1.89162e-29	-1.33217
Rtn4:11:29741892-29742330:1	Rtn4	UTR3	0.0874152	0.147773	1.48218e-30	3.04416e-29	-1.21138
Snrpd3:10:75517972-75518134:1	Snrpd3	UTR5;intron;exon	0.0256217	0.139785	1.62671e-30	3.3155e-29	-2.15301
Ppt1:4:122859072-122859156:1	Ppt1	UTR3	0.00715901	0.128725	1.63828e-30	3.3264e-29	-2.7155
Eif4g2:7:111070677-111071146:-1	Eif4g2	UTR3	0.165034	0.0734255	2.25167e-30	4.53732e-29	1.26331
Sdc4:2:164424884-164425059:-1	Sdc4	UTR3	0.0685757	0.18341	5.13434e-30	1.02304e-28	-1.1687
1700020I14Rik:2:119607082-119607502:1	1700020I14Rik	exon	0.119442	0.0384025	8.74338e-30	1.73568e-28	1.35666
Cggbp1:16:64858945-64859507:1	Cggbp1	UTR3	0.163904	0.0854071	9.4382e-30	1.86667e-28	1.05797
Tex261:6:83770803-83771122:-1	Tex261	UTR3	0.121326	0.152074	1.62703e-29	3.20604e-28	-0.983138
Atp5a1:18:77774386-77774825:1	Atp5a1	UTR5;intron;exon	0.18312	0.0860215	1.86254e-29	3.6566e-28	1.10971
App:16:84954860-84954980:-1	App	UTR3	0.154861	0.0445469	2.27891e-29	4.45764e-28	1.4089
Armcx3:X:134759689-134760140:1	Armcx3	UTR3	0.182366	0.0832565	2.68061e-29	5.18639e-28	-1.01589
Armcx3:X:134761068-134761455:1	Armcx3	UTR3	0.238508	0.0215054	2.84863e-29	5.49158e-28	1.50611
Ifi204:1:173760122-173761757:-1	Ifi204	intron;exon	0.124717	0.231029	3.9621e-29	7.58337e-28	0.998617
Hdlbp:1:93405940-93406211:-1	Hdlbp	UTR3	0.191409	0.0347158	4.72173e-29	9.00502e-28	1.28021
Phb:11:95680365-95680773:1	Phb	UTR3	0.187641	0.0863287	5.3959e-29	1.02541e-27	1.01581
Mapre1:2:153766927-153767386:1	Mapre1	UTR3	0.180859	0.240246	6.35277e-29	1.19872e-27	-0.753513
Ndufv3:17:31528261-31528465:1	Ndufv3	intron;exon	0.155237	0.0334869	6.43291e-29	1.20957e-27	1.5373
Ppt1:4:122859061-122859175:1	Ppt1	UTR3	0.00828937	0.129339	8.03276e-29	1.50509e-27	-2.52975
Cdc42se1:3:95234483-95234916:1	Cdc42se1	UTR3	0.114167	0.239017	1.15739e-28	2.14599e-27	-0.703485
Cdc42se1:3:95236008-95236409:1	Cdc42se1	UTR3	0.159005	0.137634	1.63807e-28	3.02675e-27	0.814925
Hsbp1:8:119348508-119348927:1	Hsbp1	UTR3	0.464959	0.17573	2.62297e-28	4.81328e-27	0.645121
Pole4:6:82646689-82647067:-1	Pole4	UTR3	0.104748	0.0371736	2.82491e-28	5.1661e-27	1.51036
Acyp2:11:30506389-30649534:-1	Acyp2	UTR5;intron;exon	0.260739	0.0758833	3.09753e-28	5.64533e-27	-0.650329
Naa15:3:51415929-51416127:1	Naa15	UTR5;exon	0.109646	0.225806	3.19226e-28	5.79819e-27	-0.619148
Naa15:3:51458631-51461204:1	Naa15	intron;exon	0.108515	0.0792627	4.33636e-28	7.84955e-27	1.09047
Acyp2:11:30505991-30506383:-1	Acyp2	UTR3	0.210625	0.00614439	4.46227e-28	8.02307e-27	2.29269
Nhp2l1:15:82041960-82042410:-1	Nhp2l1	UTR3	0.323286	0.322581	5.1668e-28	9.22767e-27	-0.528469
Gm42418:17:39847694-39848270:1	Gm42418	exon	0.290505	0.0774194	6.56985e-28	1.16943e-26	0.718626
Gm42418:17:39847241-39847427:1	Gm42418	exon	0.278448	0.134869	6.66474e-28	1.18238e-26	-0.617477
Eps15:4:109385294-109385705:1	Eps15	UTR3	0.12321	0.0844854	8.29178e-28	1.46616e-26	-1.09513
Hspa4:11:53259814-53260100:-1	Hspa4	UTR3	0.104748	0.0513057	9.53294e-28	1.68006e-26	1.38793
Ikbkb:8:22659212-22659530:-1	Ikbkb	UTR3	0.0870384	0.130568	1.01006e-27	1.77425e-26	0.842664
Ikbkb:8:22702435-22702871:-1	Ikbkb	intron;exon	0.0275057	0.160983	1.01701e-27	1.7806e-26	-1.31955
Tmbim6:15:99406134-99408629:1	Tmbim6	UTR3	0.248304	0.472811	1.57282e-27	2.73578e-26	-0.57813
Lamp2:X:38419472-38419899:-1	Lamp2	UTR3	0.612283	0.438402	2.08574e-27	3.61619e-26	0.676453
Tln1:4:43531519-43531824:-1	Tln1	UTR3	0.254333	0.364055	7.92998e-27	1.366e-25	0.576032
Rnf7:9:96471327-96471769:-1	Rnf7	UTR3	0.179352	0.208295	1.52469e-26	2.58471e-25	-0.761638
Abcf1:17:35969635-35969761:-1	Abcf1	UTR5;intron;exon	0.139412	0.275576	6.03064e-26	1.01589e-24	-0.969462
Chmp2a:7:13033877-13034777:-1	Chmp2a	UTR5;intron;exon	0.106631	0.220584	6.30306e-26	1.05844e-24	-0.598438
Irf1:11:53776902-53777368:1	Irf1	UTR3	0.179729	0.128111	9.54367e-26	1.59759e-24	-1.35986
Aamp:1:74284548-74284735:-1	Aamp	UTR5;exon	0.0994725	0.141321	1.33243e-25	2.21657e-24	-1.05877
Mbnl1:3:60628995-60629370:1	Mbnl1	UTR3	0.221176	0.142243	1.77239e-25	2.9393e-24	0.902269
Mlec:5:115142981-115143310:-1	Mlec	UTR3	0.143934	0.0457757	2.1134e-25	3.49398e-24	1.26604
Gm43552:5:65446833-65447253:-1	Smim14	UTR3	0.168048	0.0150538	2.78111e-25	4.56957e-24	1.93726
Cisd2:3:135406412-135406724:-1	Cisd2	UTR3	0.191409	0.0758833	3.77712e-25	6.18706e-24	1.16841
Lrp1:10:127620859-127621033:-1	Lrp1	UTR5;exon	0.156368	0.120737	1.13741e-24	1.84053e-23	-1.04186
Nfkbiz:16:55811375-55811684:-1	Nfkbiz	UTR3	0.126225	0.15914	1.24754e-24	2.00659e-23	-0.845242
Smim14:5:65446844-65447154:-1	Smim14	UTR3	0.167295	0.0150538	1.49632e-24	2.39951e-23	1.9315
Cisd2:3:135408382-135408944:-1	Cisd2	UTR3	0.220422	0.263287	1.5237e-24	2.4361e-23	-0.586144
H3f3a:1:180809741-180810149:-1	H3f3a	intron;exon	0.134137	0.102304	1.65307e-24	2.63504e-23	1.09236
Zc3hav1:6:38311525-38316516:-1	Zc3hav1	UTR3	0.035795	0.112442	1.77268e-24	2.81729e-23	-1.34675
Ube2h:6:30211289-30211683:-1	Ube2h	UTR3	0.148078	0.0344086	2.6579e-24	4.21164e-23	1.56598
Gm21970:16:91404770-91405850:1	Ifnar2	UTR3	0.0859081	0.178495	4.20303e-24	6.64029e-23	-1.03905
Hspa4:11:53266914-53272217:-1	Hspa4	intron;exon	0.0369254	0.103533	4.62276e-24	7.28188e-23	-1.33481
Riok3:18:12156304-12156727:1	Riok3	UTR3	0.1526	0.146851	4.98671e-24	7.83207e-23	0.6449
Riok3:18:12153894-12155540:1	Riok3	UTR3	0.0708365	0.181874	5.16493e-24	8.0882e-23	-0.854082
Igf1:10:87933953-87934361:1	Igf1	UTR3	0.20309	0.00399386	5.57012e-24	8.69721e-23	2.69456
2310011J03Rik:10:80318254-80318573:-1	2310011J03Rik	UTR3	0.154107	0.0568356	8.51564e-24	1.31807e-22	1.02741
Lrp1:10:127620629-127621148:-1	Lrp1	UTR5;exon	0.191409	0.137942	8.55374e-24	1.32014e-22	-0.908419
Vmp1:11:86583865-86583990:-1	Vmp1	UTR3	0.0128109	0.101997	9.03055e-24	1.38972e-22	-2.03354
Litaf:16:10966130-10966424:-1	Litaf	intron;exon	0.0241145	0.146237	9.15194e-24	1.40435e-22	-1.48819
Ifnar2:16:91404770-91405589:1	Ifnar2	UTR3	0.0859081	0.176959	1.36454e-23	2.08786e-22	-1.02456
Mkrn1:6:39405518-39405964:-1	Mkrn1	UTR3	0.0776187	0.32381	1.66819e-23	2.54518e-22	-0.855977
Srsf2:11:116850596-116851061:-1	Srsf2	UTR3	0.0704597	0.125346	3.50156e-23	5.29697e-22	-1.14021
Mlec:5:115147146-115147575:-1	Mlec	UTR3	0.0761115	0.100768	5.31357e-23	8.01539e-22	-1.01335
Cript:17:87034259-87035371:1	Cript	UTR3	0.188018	0.29616	1.00083e-22	1.49967e-21	-0.535246
Psmd11:11:80470620-80470704:1	Psmd11	UTR3	0.109269	0.0331797	1.01588e-22	1.51531e-21	1.46474
Kdelr2:5:143420739-143421147:1	Kdelr2	UTR3	0.221552	0.1702	1.05136e-22	1.56387e-21	-0.687181
Picalm:7:90131723-90132142:1	Picalm	intron;exon	0.0267521	0.16467	1.22148e-22	1.81187e-21	-1.43526
Tm7sf3:6:146602352-146602659:-1	Tm7sf3	UTR3	0.28523	0.0485407	1.42167e-22	2.10297e-21	0.726112
Prdx6:1:161241518-161241920:-1	Prdx6	UTR3	0.0859081	0.252227	1.61946e-22	2.38234e-21	-0.862496
Diaph1:18:37843601-37843923:-1	Diaph1	UTR3	0.119066	0.187711	1.69509e-22	2.47993e-21	0.808555
Tm7sf3:6:146603457-146603899:-1	Tm7sf3	UTR3	0.129239	0.0648233	1.71398e-22	2.50073e-21	-0.967899
Timp2:11:118301814-118302242:-1	Timp2	UTR3	0.512811	0.0313364	2.2556e-22	3.26419e-21	1.09738
Ssr3:3:65381709-65383145:-1	Ssr3	UTR3	0.0953278	0.130876	3.10003e-22	4.4741e-21	-0.972347
Rpl7l1:17:46781811-46782656:-1	Rpl7l1	UTR5;intron;exon	0.0354182	0.101075	3.23805e-22	4.66069e-21	-1.37277
Gps2:11:69913888-69914332:1	Gps2	UTR5;intron;exon	0.148455	0.187097	3.46152e-22	4.96896e-21	-0.599988
Gps2:11:69915910-69916591:1	Gps2	UTR3	0.218161	0.125653	3.62243e-22	5.186e-21	0.628783
Bzw1:1:58406958-58407353:1	Bzw1	UTR3	0.108515	0.0792627	5.21251e-22	7.44247e-21	1.15261
Wnk1:6:120002191-120037186:-1	Wnk1	intron;exon	0.128485	0.245161	8.62355e-22	1.22799e-20	-1.13766
Csnk1d:11:120963395-120963836:-1	Csnk1d	UTR3	0.089676	0.160061	9.06258e-22	1.28708e-20	-1.36164
Klf3:5:64829735-64830134:1	Klf3	UTR3	0.29691	0.142857	9.13493e-22	1.29391e-20	0.53773
Adgre5:8:83723279-83723798:-1	Adgre5	UTR3	0.255087	0.258679	1.14339e-21	1.60674e-20	0.573462
Hnrnpm:17:33685279-33685459:-1	Hnrnpm	UTR5;exon	0.218161	0.396928	1.14639e-21	1.60674e-20	-0.503372
Adgre5:8:83740289-83741326:-1	Adgre5	UTR5;intron;exon	0.0719668	0.172965	1.38892e-21	1.93011e-20	-0.927065
Ndel1:11:68829301-68829717:-1	Ndel1	UTR3	0.116051	0.192627	1.73047e-21	2.38163e-20	-0.758243
Pid1:1:84036296-84036724:-1	Pid1	UTR3	0.245667	0.364363	1.86732e-21	2.56336e-20	0.69935
Serpine1:5:137070143-137070590:-1	Serpine1	intron;exon	0.260362	0.012596	2.34269e-21	3.19948e-20	3.32244
Prrc1:18:57392272-57392719:1	Prrc1	UTR3	0.154107	0.0245776	2.66397e-21	3.62898e-20	1.3404
Pa2g4:10:128559062-128560240:-1	Pa2g4	intron;exon	0.195931	0.119816	4.18286e-21	5.62632e-20	0.869374
Nedd8:14:55671772-55671906:-1	Nedd8	UTR5;intron;exon	0.051997	0.124424	5.37517e-21	7.21191e-20	-1.20328
Ptov1:7:44863195-44863377:-1	Ptov1	UTR3	0.231349	0.0866359	5.51905e-21	7.3864e-20	-0.837865
Sucla2:14:73595733-73596142:1	Sucla2	UTR3	0.157498	0.0589862	6.03177e-21	8.05241e-20	1.17226
Fam220a:5:143551531-143551980:1	Fam220a	UTR3	0.12321	0.0721966	1.67296e-20	2.21677e-19	-1.05137
Psmd2:16:20659375-20660059:1	Psmd2	UTR3	0.0723436	0.145622	1.74335e-20	2.30432e-19	-1.03176
Nxf1:19:8772051-8772475:1	Nxf1	UTR3	0.325923	0.0878648	2.02278e-20	2.66707e-19	1.09747
Prdx6:1:161241530-161243694:-1	Prdx6	UTR3	0.0900528	0.254685	2.12945e-20	2.80081e-19	-0.802453
Aff4:11:53350833-53368790:1	Aff4	UTR5;intron;exon	0.1948	0.181567	2.75667e-20	3.61686e-19	-0.654001
Psmd2:16:20659341-20659860:1	Psmd2	UTR3	0.0723436	0.1447	4.61868e-20	6.03026e-19	-1.02389
Aff4:11:53420737-53421295:1	Aff4	UTR3	0.14431	0.0390169	4.67e-20	6.08239e-19	1.20676
Get4:5:139267393-139269391:1	Get4	UTR3	0.119066	0.124117	6.85822e-20	8.86753e-19	-0.679803
Szrd1:4:141113001-141113310:-1	Szrd1	UTR3	0.172946	0.130261	6.9989e-20	9.02757e-19	0.58225
Arglu1:8:8666563-8666965:-1	Arglu1	UTR3	0.223813	0.176037	7.14957e-20	9.19969e-19	-0.653334
Szrd1:4:141115263-141115719:-1	Szrd1	UTR3	0.0840241	0.145008	7.63714e-20	9.80344e-19	-0.764533
Podn:4:108044411-108044881:-1	Scp2	UTR3	0.300301	0.336713	8.348e-20	1.06647e-18	-0.500104
Scp2:4:108044411-108044881:-1	Scp2	UTR3	0.300301	0.336713	8.348e-20	1.06647e-18	-0.500104
Hnrnpa0:13:58126857-58127265:-1	Hnrnpa0	UTR3	0.119442	0.134869	1.13938e-19	1.44864e-18	-0.825499
Cxcl12:6:117168554-117176155:1	Cxcl12	UTR3	0.376036	0.0316436	1.36715e-19	1.7341e-18	-0.66485
Cxcl12:6:117174600-117175065:1	Cxcl12	UTR3	0.33685	0.00737327	1.37804e-19	1.74378e-18	1.75999
Get4:5:139269655-139270051:1	Get4	UTR3	0.115674	0.0341014	1.50378e-19	1.89839e-18	1.18841
Diaph2:X:130109275-130259287:1	Diaph2	intron;exon	0.157498	0.2553	1.6971e-19	2.13739e-18	-0.547606
Diaph2:X:130327985-130461191:1	Diaph2	UTR3	0.218161	0.181874	1.75551e-19	2.20574e-18	0.536448
Pcmtd1:1:7089125-7120229:1	Pcmtd1	UTR5;intron;exon	0.146194	0.0611367	1.77557e-19	2.22572e-18	-0.789487
Luc7l2:6:38569166-38569594:1	Luc7l2	intron;exon	0.190279	0.0494624	1.78473e-19	2.23196e-18	0.963279
Anp32a:9:62377842-62378282:1	Anp32a	UTR3	0.174077	0.0728111	1.97394e-19	2.46281e-18	1.11045
Sarnp:10:128853147-128853291:1	Sarnp	intron;exon	0.139035	0.0451613	1.99923e-19	2.48856e-18	1.18334
Rab7:6:87999486-87999850:-1	Rab7	UTR3	0.182743	0.301075	6.33674e-19	7.85109e-18	-0.746265
Abcf1:17:35956819-35957131:-1	Abcf1	UTR3	0.170686	0.127803	6.71109e-19	8.29565e-18	0.657671
Cisd2:3:135409973-135410396:-1	Cisd2	UTR3	0.129239	0.0473118	7.45368e-19	9.1923e-18	1.17394
Edem1:6:108854339-108855801:1	Edem1	UTR3	0.0779955	0.318894	8.41691e-19	1.03325e-17	-0.573527
Edem1:6:108858964-108859356:1	Edem1	UTR3	0.0923135	0.163748	1.01554e-18	1.24096e-17	0.790459
Ndfip1:18:38418986-38419716:1	Ndfip1	UTR5;intron;exon	0.195931	0.0758833	1.76832e-18	2.1461e-17	0.759895
Ap2a2:7:141632594-141633011:1	Ap2a2	UTR3	0.161643	0.151152	1.97649e-18	2.39331e-17	0.54201
Anapc11:11:120599194-120599719:1	Anapc11	UTR5;intron;exon	0.130369	0.0211982	2.10717e-18	2.54576e-17	1.51366
Ap2a2:7:141631236-141631707:1	Ap2a2	UTR3	0.0715901	0.150538	2.37334e-18	2.848e-17	-0.801719
Ppp1cc:5:122174320-122174781:1	Ppp1cc	UTR3	0.198568	0.258986	2.48641e-18	2.97701e-17	-0.561249
Kdelr2:5:143419589-143421136:1	Kdelr2	UTR3	0.243783	0.173886	2.5852e-18	3.08836e-17	-0.582291
Trps1:15:50659899-50661297:-1	Trps1	UTR3	0.152223	0.100154	3.28854e-18	3.91982e-17	0.772548
Anapc5:5:122805847-122806262:-1	Anapc5	intron;exon	0.145818	0.015361	4.09085e-18	4.86529e-17	1.58249
Anp32e:3:95947004-95947390:1	Anp32e	UTR3	0.116805	0.105991	4.3237e-18	5.13079e-17	0.846867
Alkbh5:11:60555496-60555933:1	Alkbh5	UTR3	0.0855313	0.113978	4.68901e-18	5.55196e-17	-0.892033
Qk:17:10210143-10210583:-1	Qk	UTR3	0.135268	0.176651	5.90058e-18	6.95565e-17	-0.873921
Ube2a:X:36883818-36884222:1	Ube2a	UTR3	0.105501	0.126267	8.10753e-18	9.51521e-17	0.844661
Litaf:16:10965992-10966508:-1	Litaf	intron;exon	0.0308968	0.157604	8.18408e-18	9.58399e-17	-1.28273
2010111I01Rik:13:63301874-63302332:1	2010111I01Rik	UTR3	0.17483	0.176959	8.38265e-18	9.79505e-17	-0.531785
Psmd9:5:123248558-123248980:1	Psmd9	UTR3	0.193293	0.0602151	8.78737e-18	1.02455e-16	0.701555
Gda:19:21394427-21394915:-1	Gda	UTR3	0.0120573	0.142857	9.4932e-18	1.10204e-16	-1.78022
Psmd9:5:123241846-123248563:1	Psmd9	UTR3	0.113037	0.0884793	9.91542e-18	1.14855e-16	-0.75333
Kif5b:18:6222769-6225414:-1	Kif5b	intron;exon	0.468726	0.230108	1.0213e-17	1.18047e-16	0.536481
Arpc5:1:152774910-152775184:1	Arpc5	UTR3	0.18425	0.30169	1.16624e-17	1.34218e-16	0.632245
2010111I01Rik:13:63299258-63299702:1	2010111I01Rik	UTR3	0.135268	0.0568356	1.40123e-17	1.60227e-16	0.930396
Vps29:5:122362100-122362892:1	Vps29	UTR3	0.183873	0.306605	2.00529e-17	2.27835e-16	-0.557758
Ccnl2:4:155823895-155824441:1	Ccnl2	UTR3	0.163527	0.141628	2.38679e-17	2.6946e-16	-0.668589
Vapa:17:65580451-65580670:-1	Vapa	UTR3	0.0550113	0.126575	2.41515e-17	2.72087e-16	-1.05653
Marcks:10:37134777-37135235:-1	Marcks	UTR3	0.491711	0.407066	3.22394e-17	3.60919e-16	-0.520758
Nfic:10:81398809-81399247:-1	Nfic	UTR3	0.188395	0.0682028	3.32128e-17	3.71038e-16	-0.950435
Asap1:15:64160170-64173287:-1	Asap1	intron;exon	0.195931	0.197849	3.38257e-17	3.77097e-16	-0.603517
Chmp2a:7:13032006-13032490:-1	Chmp2a	UTR3	0.709118	0.667896	3.92896e-17	4.35283e-16	0.546513
Hnrnpul2:19:8833750-8834142:1	Hnrnpul2	UTR3	0.110023	0.0359447	4.44212e-17	4.91116e-16	1.09643
Wdr1:5:38527553-38527993:-1	Wdr1	UTR3	0.0271289	0.137942	4.80669e-17	5.29232e-16	-1.30112
Stx7:10:24187894-24188315:1	Stx7	UTR3	0.119819	0.35914	4.84747e-17	5.32623e-16	-0.540725
Ube2s:7:4810979-4811675:-1	Ube2s	UTR5;intron;exon	0.146194	0.0466974	5.61006e-17	6.15148e-16	0.983958
Tceb1:1:16641725-16642034:-1	Tceb1	UTR3	0.119442	0.0623656	5.99059e-17	6.55527e-16	1.17824
Lmna:3:88481859-88482515:-1	Lmna	UTR3	0.183873	0.0270353	6.40402e-17	6.99335e-16	1.18239
mt-Nd5:MT:11742-12321:1	mt-Nd5	exon	0.292766	0.099232	7.40125e-17	8.04943e-16	0.730799
Anapc16:10:59987867-59988315:-1	Anapc16	UTR3	0.14431	0.0417819	7.70334e-17	8.36094e-16	1.07855
Mllt10:2:18162304-18162718:1	Mllt10	UTR5;intron;exon	0.121326	0.0651306	7.93939e-17	8.59967e-16	0.837043
Arglu1:8:8689915-8690185:-1	Arglu1	intron;exon	0.119442	0.0245776	8.73531e-17	9.44262e-16	1.34876
Ghr:15:3347293-3388736:-1	Ghr	intron;exon	0.339111	0.0202765	9.29214e-17	1.00242e-15	-1.23393
Kif5b:18:6214549-6216869:-1	Kif5b	intron;exon	0.135268	0.152381	1.19651e-16	1.28559e-15	-1.01602
Arf4:14:26653068-26653490:1	Arf4	UTR3	0.102487	0.0706605	1.68841e-16	1.80323e-15	-0.957123
Cd47:16:49911895-49912263:1	Cd47	UTR3	0.172946	0.0592934	1.83235e-16	1.95304e-15	1.06231
Srsf6:2:162936716-162937121:1	Srsf6	UTR3	0.140543	0.0682028	1.90405e-16	2.02542e-15	0.903601
Vma21:X:71821596-71822022:1	Vma21	UTR3	0.134137	0.0534562	1.97456e-16	2.09625e-15	1.2412
Asap1:15:64191012-64191449:-1	Asap1	intron;exon	0.157121	0.0592934	1.98043e-16	2.09831e-15	0.947677
Srpk2:5:23525732-23545622:-1	Srpk2	intron;exon	0.206481	0.065745	2.02238e-16	2.13852e-15	0.576747
Itgb1:8:128732203-128732659:1	Itgb1	UTR3	0.202713	0.147465	2.03408e-16	2.14664e-15	-0.644131
Ube2i:17:25262312-25264847:-1	Ube2i	UTR3	0.124717	0.219048	2.12332e-16	2.2364e-15	-0.647929
Srpk2:5:23616033-23616446:-1	Srpk2	UTR5;intron;exon	0.105501	0.0804916	2.36143e-16	2.48229e-15	-0.787793
Arpc2:1:74262442-74262532:1	Arpc2	intron;exon	0.114167	0.425192	2.73618e-16	2.87057e-15	-0.658092
Mdfic:6:15801755-15802169:1	Mdfic	UTR3	0.171816	0.199078	2.85473e-16	2.98323e-15	0.555032
Lmna:3:88481870-88482188:-1	Lmna	UTR3	0.179352	0.0267281	2.9387e-16	3.059e-15	1.16652
Olfm1:2:28230324-28230736:1	Olfm1	UTR3	0.177091	0.113978	3.00501e-16	3.12193e-15	-0.636204
Mdfic:6:15732691-15733262:1	Mdfic	UTR3	0.0271289	0.105376	4.0651e-16	4.2069e-15	-1.24944
Ufd1l:16:18834858-18835261:1	Ufd1l	UTR3	0.115674	0.035023	4.30902e-16	4.44211e-15	1.04938
Olfm1:2:28212490-28214454:1	Olfm1	UTR3	0.12095	0.0233487	4.45036e-16	4.57898e-15	1.23796
H2afv:11:6427229-6427556:-1	H2afv	UTR3	0.127732	0.00829493	4.59144e-16	4.71505e-15	1.85623
Dnajc3:14:118981291-118981702:1	Dnajc3	UTR3	0.179352	0.0565284	5.40487e-16	5.50802e-15	1.0523
Pafah1b1:11:74673949-74674253:-1	Pafah1b1	UTR3	0.145441	0.0614439	6.60849e-16	6.72178e-15	1.44992
Eps15:4:109387182-109387817:1	Eps15	UTR3	0.269781	0.0663594	7.57295e-16	7.68813e-15	0.625227
Sept11:5:93160999-93167715:1	Sept11	UTR3	0.140919	0.0678955	9.67316e-16	9.80165e-15	-0.94042
Mtpn:6:35511869-35522070:-1	Mtpn	UTR3	0.0278824	0.104455	1.22263e-15	1.23653e-14	-1.25738
Arglu1:8:8681440-8690469:-1	Arglu1	UTR3	0.253203	0.0884793	1.31476e-15	1.324e-14	0.691983
Rab7:6:87999894-88000176:-1	Rab7	UTR3	0.105501	0.18341	1.39783e-15	1.40308e-14	-0.780084
Tax1bp1:6:52766073-52766535:1	Tax1bp1	UTR3	0.247174	0.182181	1.89893e-15	1.9025e-14	0.595505
Myof:19:38043248-38043452:-1	Myof	UTR5;exon	0.0787491	0.152688	2.00927e-15	2.00177e-14	-0.626759
Myof:19:37899196-37899638:-1	Myof	UTR3	0.119066	0.100768	2.14919e-15	2.13718e-14	0.643561
Srrm2:17:23824366-23824741:1	Srrm2	UTR3	0.218161	0.229186	2.71166e-15	2.68153e-14	-0.715312
Rbm39:2:156147908-156148404:-1	Rbm39	UTR3	0.0768651	0.135484	3.1351e-15	3.08882e-14	-1.127
Dnaja1:4:40723561-40724053:1	Dnaja1	UTR5;intron;exon	0.198568	0.156375	3.89273e-15	3.81416e-14	0.521709
Srrt:5:137299760-137302257:-1	Srrt	intron;exon	0.0840241	0.118587	4.22939e-15	4.13643e-14	-0.764597
Tmem9b:7:109736537-109736988:-1	Tmem9b	UTR3	0.157121	0.191398	4.3177e-15	4.21509e-14	-0.605257
Ccnd1:7:144932152-144932646:-1	Ccnd1	UTR3	0.182366	0.0897081	4.58762e-15	4.46228e-14	-0.585351
Taf13:3:108572058-108572635:1	Taf13	intron;exon	0.208365	0.125346	6.39823e-15	6.15614e-14	0.701913
Taf13:3:108581655-108582087:1	Taf13	UTR3	0.137905	0.195699	6.59406e-15	6.32177e-14	-0.75725
Naa50:16:44162082-44162516:1	Naa50	UTR3	0.12208	0.1149	7.24136e-15	6.9299e-14	0.666619
Ifi204:1:173747293-173747580:-1	Ifi204	UTR3	0.0983421	0.396928	7.88403e-15	7.53143e-14	-0.512427
Aes:10:81566173-81566311:1	Aes	UTR3	0.232856	0.0596006	8.38859e-15	7.98487e-14	-0.908236
Cited2:10:17725248-17725673:1	Cited2	UTR3	0.115298	0.201843	1.10381e-14	1.04325e-13	-0.511983
St13:15:81363669-81363911:-1	St13	UTR3	0.262999	0.195084	1.12403e-14	1.06048e-13	0.71406
Sdc4:2:164425430-164425905:-1	Sdc4	UTR3	0.143934	0.132719	1.15382e-14	1.08475e-13	0.718307
Rock2:12:16894978-16895260:1	Rock2	UTR5;exon	0.110399	0.012596	1.23929e-14	1.16306e-13	1.75633
Lrp1:10:127587538-127588056:-1	Lrp1	intron;exon	0.142427	0.110292	1.30367e-14	1.22133e-13	-1.09062
Calm2:17:87435754-87442804:-1	Calm2	intron;exon	0.41786	0.426114	1.39897e-14	1.30832e-13	-0.563372
Ubl3:5:148505106-148505548:-1	Ubl3	UTR3	0.244537	0.0930876	1.41117e-14	1.31742e-13	0.721116
Ifi204:1:173747293-173749219:-1	Ifi204	UTR3	0.0998493	0.398464	1.58422e-14	1.47382e-13	-0.501236
Igf1:10:87913640-87930927:1	Igf1	UTR3	0.297664	0.0534562	2.08345e-14	1.93489e-13	-0.611353
Csde1:3:103057792-103058186:1	Csde1	UTR3	0.258478	0.128418	2.10581e-14	1.95226e-13	0.58852
Hnrnpa3:2:75661443-75662079:1	Hnrnpa3	intron;exon	0.10098	0.172965	2.23602e-14	2.06939e-13	-0.735438
Sfpq:4:127023248-127026306:1	Sfpq	intron;exon	0.142427	0.23533	2.26375e-14	2.09143e-13	-0.608046
Irf2bp2:8:126590652-126591052:-1	Irf2bp2	UTR3	0.120196	0.161598	2.53696e-14	2.33575e-13	-0.541481
Irf2bp2:8:126588296-126588626:-1	Irf2bp2	UTR3	0.168802	0.122888	2.58812e-14	2.37876e-13	0.532249
Atp2a2:5:122453513-122453854:-1	Atp2a2	UTR3	0.102487	0.0313364	3.38378e-14	3.10471e-13	1.07149
Slc38a2:15:96687394-96687688:-1	Slc38a2	UTR3	0.186511	0.176037	3.9659e-14	3.63258e-13	-0.595682
Slc38a2:15:96687394-96687600:-1	Slc38a2	UTR3	0.181236	0.170814	4.05358e-14	3.70652e-13	-0.608035
Pcmt1:10:7630163-7630596:-1	Pcmt1	UTR3	0.13376	0.0525346	4.37366e-14	3.98556e-13	0.896887
Rab14:2:35181498-35181927:-1	Rab14	UTR3	0.119819	0.178802	5.73529e-14	5.20858e-13	-0.665692
Vcan:13:89656948-89657610:-1	Vcan	UTR3	0.130369	0.0814132	7.11591e-14	6.4296e-13	-0.824451
Nxf1:19:8770513-8770943:1	Nxf1	UTR3	0.119066	0.083871	7.28046e-14	6.56717e-13	-0.526877
Canx:11:50297295-50299354:-1	Canx	intron;exon	0.155614	0.233487	7.45975e-14	6.71755e-13	-0.587792
Tpm3-rs7:14:113316195-113316279:1	Tpm3-rs7	UTR3	0.134514	0.406144	8.57761e-14	7.71118e-13	-0.538018
Bet1:6:4076899-4077213:-1	Bet1	UTR3	0.218538	0.114286	8.87256e-14	7.96294e-13	0.557718
Hnrnpa3:2:75661399-75662494:1	Hnrnpa3	intron;exon	0.106631	0.17788	9.11087e-14	8.14942e-13	-0.699822
Tmem30a:9:79769776-79770205:-1	Tmem30a	UTR3	0.113791	0.0365591	1.03436e-13	9.22118e-13	1.02522
Dctn2:10:127281391-127281445:1	Dctn2	intron;exon	0.116805	0.0211982	1.14739e-13	1.02118e-12	1.24811
Polr3k:2:181869217-181869701:1	Polr3k	UTR3	0.10098	0.0580645	1.33087e-13	1.18053e-12	1.06423
Arfgap3:15:83327556-83334638:-1	Arfgap3	intron;exon	0.109646	0.0669739	1.43904e-13	1.27238e-12	-0.995424
Hook3:8:26038048-26061428:-1	Hook3	intron;exon	0.120196	0.0675883	1.43917e-13	1.27238e-12	-0.961155
Arfgap3:15:83299740-83300251:-1	Arfgap3	UTR3	0.23361	0.0549923	1.46703e-13	1.29486e-12	1.06831
Rab10:12:3247851-3248067:-1	Rab10	UTR3	0.171816	0.0789555	1.56772e-13	1.38146e-12	0.685696
Hnrnpc:14:52075648-52084145:-1	Hnrnpc	intron;exon	0.16202	0.24086	1.77606e-13	1.56246e-12	-0.544565
Slc38a2:15:96699594-96699698:-1	Slc38a2	UTR5;exon	0.252072	0.227957	2.02862e-13	1.78172e-12	-0.536656
Anxa3:5:96825484-96825904:1	Anxa3	UTR3	0.110776	0.0334869	2.03399e-13	1.7835e-12	1.25736
Arpc5:1:152774156-152774565:1	Arpc5	UTR3	0.0418237	0.210138	2.46292e-13	2.14551e-12	-0.979659
Rad23a:8:84834897-84835347:-1	Rad23a	UTR3	0.3052	0.183717	2.5358e-13	2.2054e-12	0.510417
Dda1:8:71474666-71475132:1	Dda1	UTR3	0.113791	0.127803	2.92106e-13	2.52811e-12	-0.60259
Lsm14a:7:34345210-34345646:-1	Lsm14a	UTR3	0.124341	0.136713	3.03372e-13	2.62137e-12	-0.594116
Ppp2ca:11:52123018-52123465:1	Ppp2ca	UTR3	0.100603	0.152688	3.15631e-13	2.7185e-12	-0.72518
Arglu1:8:8683912-8690216:-1	Arglu1	intron;exon	0.134137	0.0347158	3.15124e-13	2.7185e-12	1.03688
Supt5:7:28338351-28338746:-1	Supt5	UTR5;intron;exon	0.0749812	0.112135	4.01279e-13	3.42853e-12	-0.688714
Gmfb:14:46808149-46808454:-1	Gmfb	UTR3	0.152223	0.0998464	4.10715e-13	3.50354e-12	0.937774
Tra2b:16:22246398-22246885:-1	Tra2b	UTR3	0.0697061	0.128111	4.33664e-13	3.69341e-12	-0.892305
Rala:13:17880575-17880878:-1	Rala	UTR3	0.110776	0.0599078	4.35195e-13	3.70054e-12	0.865139
Gmfb:14:46811614-46815671:-1	Gmfb	UTR3	0.0391861	0.106912	4.75763e-13	4.03266e-12	-1.17278
Tpd52l2:2:181516360-181516782:1	Tpd52l2	UTR3	0.148078	0.0322581	5.1481e-13	4.35672e-12	1.02679
Nadk:4:155589448-155589885:1	Nadk	UTR3	0.0727204	0.129339	5.73125e-13	4.82727e-12	-0.778594
Cope:8:70306383-70306985:1	Cope	UTR3	0.104748	0.0365591	6.08892e-13	5.1124e-12	1.06538
Igf1:10:87936637-87937042:1	Igf1	UTR3	0.217408	0.00952381	6.71091e-13	5.62578e-12	1.71798
Tomm22:15:79672116-79672500:1	Tomm22	UTR3	0.20422	0.134869	6.97011e-13	5.82479e-12	0.585461
Stk38:17:28970885-28971183:-1	Stk38	UTR3	0.142427	0.104762	8.24029e-13	6.87549e-12	-0.649912
Loxl2:14:69690170-69693267:1	Loxl2	UTR3	0.19254	0.00184332	9.3327e-13	7.76271e-12	2.78185
Hnrnpa3:2:75659261-75662490:1	Hnrnpa3	UTR5;intron;exon	0.114544	0.185253	1.02333e-12	8.45912e-12	-0.650867
Copg1:6:87913171-87913595:1	Copg1	UTR3	0.131123	0.0236559	1.10672e-12	9.12016e-12	1.09648
Tpm3:3:90079614-90079833:1	Tpm3	UTR5;intron;exon	0.0730972	0.230108	1.13656e-12	9.33726e-12	-0.832167
Tpm3:3:90086452-90088483:1	Tpm3	UTR5;intron;exon	0.160136	0.385561	1.23711e-12	1.01478e-11	-0.505363
Pnrc1:4:33245819-33246226:-1	Pnrc1	UTR3	0.134137	0.122888	1.3593e-12	1.11329e-11	-0.664831
Hnrnpc:14:52075625-52081928:-1	Hnrnpc	intron;exon	0.161266	0.237788	1.44821e-12	1.18429e-11	-0.526228
Ppp1r2:16:31257981-31258503:-1	Ppp1r2	UTR3	0.11266	0.0795699	1.45327e-12	1.18662e-11	-0.788996
Acvrl1:15:101144885-101145336:1	Acvrl1	UTR3	0.173323	0.018126	1.46739e-12	1.19631e-11	1.15525
Tsc22d3:X:140540219-140540678:-1	Tsc22d3	UTR3	0.0727204	0.103533	1.57413e-12	1.28138e-11	-0.906921
Ifi204:1:173760145-173760319:-1	Ifi204	exon	0.0648078	0.133333	2.16161e-12	1.74894e-11	0.888289
Eif5:12:111541339-111541717:1	Eif5	intron;exon	0.128109	0.170814	2.18519e-12	1.76534e-11	-0.737732
Dynll2:11:87979525-87979806:-1	Dynll2	UTR3	0.302562	0.0903226	2.4955e-12	2.00692e-11	0.663186
Rhoq:17:86999616-87000069:1	Rhoq	UTR3	0.223813	0.0577573	3.1865e-12	2.5359e-11	0.690812
1500011K16Rik:2:127791388-127791665:-1	1500011K16Rik	UTR3	0.134137	0.0387097	3.25114e-12	2.57965e-11	0.899361
Ube3a:7:59288503-59304956:1	Ube3a	UTR3	0.20309	0.0795699	3.42294e-12	2.71089e-11	0.619078
Wdr26:1:181186650-181187532:-1	Wdr26	intron;exon	0.0403165	0.102919	3.8987e-12	3.07519e-11	-0.906966
Zfand3:17:30207985-30208449:1	Zfand3	UTR3	0.101356	0.105684	4.18601e-12	3.2948e-11	-0.635835
Morf4l1:9:90092121-90093872:-1	Morf4l1	UTR3	0.235494	0.22427	4.18946e-12	3.2948e-11	-0.500921
Ptms:6:124917492-124917860:-1	Ptms	UTR5;intron;exon	0.284853	0.104455	4.24299e-12	3.33199e-11	-0.535807
Zfp148:16:33496939-33497362:1	Zfp148	UTR3	0.105878	0.0417819	5.03483e-12	3.93646e-11	0.846521
Slc25a51:4:45395923-45396532:-1	Slc25a51	UTR3	0.146948	0.0718894	5.33233e-12	4.15689e-11	0.554693
Wtap:17:12966796-12967060:-1	Wtap	UTR3	0.111153	0.174501	5.34027e-12	4.157e-11	-0.524424
Slc25a51:4:45398380-45398832:-1	Slc25a51	UTR3	0.0972118	0.101997	5.40257e-12	4.19937e-11	-0.585345
Crtc3:7:80677012-80677406:-1	Crtc3	intron;exon	0.140543	0.0878648	6.40123e-12	4.91835e-11	-0.691294
Polr2a:11:69733997-69734301:-1	Polr2a	UTR3	0.146948	0.113978	6.50756e-12	4.99287e-11	-0.571847
Ubac2:14:122008804-122020271:1	Ubac2	UTR3	0.0761115	0.10384	8.09502e-12	6.17534e-11	-0.683046
Nr3c1:18:39410545-39410854:-1	Nr3c1	UTR3	0.221929	0.0491551	8.61731e-12	6.55505e-11	0.737146
Atf3:1:191177151-191177565:-1	Atf3	UTR5;intron;exon	0.0768651	0.219969	1.04885e-11	7.96705e-11	-0.571349
Mff:1:82735373-82751787:1	Mff	UTR3	0.103994	0.11275	1.12357e-11	8.49838e-11	-0.691686
Dusp11:6:85947346-85950026:-1	Dusp11	UTR3	0.111907	0.166206	1.18252e-11	8.90641e-11	-0.573546
Serbp1:6:67271609-67272467:1	Serbp1	UTR3	0.0783723	0.14255	1.22603e-11	9.19522e-11	-0.782604
Serbp1:6:67271785-67272329:1	Serbp1	UTR3	0.0783723	0.14255	1.22603e-11	9.19522e-11	-0.782604
Alkbh5:11:60555068-60555466:1	Alkbh5	UTR3	0.14431	0.0678955	1.52377e-11	1.13328e-10	0.734322
Sec22b:3:97922854-97923276:1	Sec22b	UTR3	0.125094	0.0294931	1.5275e-11	1.13447e-10	0.971298
Sept11:5:93169343-93169788:1	Sept11	UTR3	0.200829	0.0258065	1.6705e-11	1.23724e-10	1.02046
Pdia4:6:47813248-47813430:-1	Pdia4	UTR5;exon	0.100603	0.1447	1.69872e-11	1.25639e-10	-0.612543
Anxa7:14:20455261-20455590:-1	Anxa7	UTR3	0.157498	0.0592934	2.07416e-11	1.52984e-10	0.754454
Glul:1:153907877-153908321:1	Glul	UTR3	0.171063	0.164977	2.10826e-11	1.5507e-10	-0.532079
Tex261:6:83768885-83769207:-1	Tex261	UTR3	0.165787	0.0682028	2.44816e-11	1.79085e-10	0.745588
Smarca2:19:26777881-26778322:1	Smarca2	UTR3	0.21477	0.0267281	2.74691e-11	2.00116e-10	0.762985
Smarca2:19:26716047-26751984:1	Smarca2	UTR3	0.155237	0.0454685	2.86825e-11	2.08104e-10	-0.675534
Tmem208:8:105328366-105328510:1	Tmem208	UTR3	0.113791	0.0599078	3.1122e-11	2.24887e-10	0.825478
Plec:15:76188413-76189059:-1	Plec	intron;exon	0.0648078	0.10169	3.13344e-11	2.26116e-10	-0.71859
Tpm1:9:67022590-67022885:-1	Tpm1	UTR3	0.444235	0.0592934	3.16215e-11	2.27879e-10	0.575222
Btf3l4:4:108815190-108815627:-1	Btf3l4	UTR3	0.112283	0.0427035	3.27011e-11	2.35342e-10	0.841365
Skil:3:31097948-31098368:1	Skil	exon	0.0666918	0.16129	3.2853e-11	2.36117e-10	-0.695397
Klf3:5:64832502-64832901:1	Klf3	UTR3	0.142427	0.133641	3.32301e-11	2.38506e-10	-0.560942
Srsf3:17:29042353-29042983:1	Srsf3	UTR3	0.21364	0.125653	4.68989e-11	3.3571e-10	0.616339
Kdm6b:11:69398913-69399262:-1	Kdm6b	UTR3	0.0614167	0.198464	4.71582e-11	3.37115e-10	-0.656651
Egr1:18:34863702-34864136:1	Egr1	UTR3	0.354559	0.0568356	5.06286e-11	3.60476e-10	0.619613
Cfl2:12:54861754-54862877:-1	Cfl2	UTR5;intron;exon	0.12321	0.0353303	5.73557e-11	4.07286e-10	-0.985436
Dtymk:1:93792576-93792890:-1	Dtymk	UTR3	0.175961	0.0654378	6.72165e-11	4.74156e-10	0.578128
Snw1:12:87450268-87450724:-1	Snw1	UTR3	0.188018	0.104147	6.78821e-11	4.78219e-10	0.504523
Derl1:15:57870505-57870931:-1	Derl1	UTR3	0.303693	0.208602	9.52566e-11	6.65799e-10	0.5347
Tm9sf3:19:41210842-41211156:-1	Tm9sf3	UTR3	0.108892	0.0264209	9.70908e-11	6.77732e-10	1.6105
Sept2:1:93509089-93509287:1	Sept2	UTR3	0.19367	0.0546851	1.09301e-10	7.60972e-10	0.701923
Sept7:9:25286555-25293885:1	Sept7	intron;exon	0.154484	0.107834	1.32609e-10	9.17268e-10	-0.635382
Luc7l2:6:38570435-38592987:1	Luc7l2	UTR3	0.142803	0.115822	1.54261e-10	1.06566e-09	-0.730686
Reep3:10:67010018-67010463:-1	Reep3	UTR3	0.134514	0.0482335	1.55405e-10	1.07217e-09	0.761314
Pole3:4:62522649-62522948:-1	Pole3	UTR3	0.184627	0.0513057	1.57715e-10	1.08391e-09	1.20144
Thap3:4:151982639-151982931:-1	Thap3	UTR3	0.177845	0.0479263	1.66563e-10	1.14325e-09	-0.714506
Dlc1:8:36763514-36850372:-1	Dlc1	intron;exon	0.323286	0.0030722	1.78875e-10	1.22461e-09	1.79887
Pcbp2:15:102474047-102474772:1	Pcbp2	intron;exon	0.100603	0.108141	1.80287e-10	1.23269e-09	-0.693757
Eprs:1:185370643-185380014:1	Eprs	UTR3	0.129992	0.088172	1.91363e-10	1.30342e-09	-0.631683
Anp32a:9:62378408-62378812:1	Anp32a	UTR3	0.109269	0.050384	2.24121e-10	1.52072e-09	0.909873
Leprotl1:8:34135572-34135895:-1	Leprotl1	UTR3	0.107385	0.0731183	2.48293e-10	1.68259e-09	0.877695
Tmod3:9:75499326-75499748:-1	Tmod3	UTR3	0.146194	0.134255	2.57137e-10	1.73811e-09	-0.639576
Calhm2:19:47131747-47132192:-1	Calhm2	UTR3	0.145818	0.022427	2.8017e-10	1.88664e-09	0.893185
Ppp1r2:16:31257971-31260647:-1	Ppp1r2	UTR3	0.132253	0.090937	3.10513e-10	2.08571e-09	-0.727277
Ugdh:5:65421752-65423709:-1	Ugdh	intron;exon	0.210249	0.0215054	3.97639e-10	2.66089e-09	0.676077
Slc48a1:15:97792272-97792692:1	Slc48a1	UTR3	0.145064	0.0906298	4.22353e-10	2.81568e-09	0.574174
Ckap4:10:84527401-84527842:-1	Ckap4	UTR3	0.32517	0.0795699	4.68076e-10	3.105e-09	0.5348
Smim7:8:72567385-72567937:-1	Smim7	UTR3	0.107008	0.0651306	5.18339e-10	3.4172e-09	-0.902892
Ugdh:5:65422138-65423501:-1	Ugdh	intron;exon	0.209118	0.0215054	7.12265e-10	4.67835e-09	0.665079
Nfix:8:84704760-84705066:-1	Nfix	UTR3	0.483044	0.0116743	8.38082e-10	5.48451e-09	0.996952
Tcf4:18:69681743-69681827:1	Tcf4	UTR3	0.351168	0.025192	8.50415e-10	5.54483e-09	0.888269
Elk3:10:93310974-93311135:-1	Elk3	UTR5;exon	0.094951	0.10722	8.57787e-10	5.58607e-09	0.538923
Clk1:1:58416631-58417047:-1	Clk1	UTR3	0.103994	0.135791	8.85408e-10	5.75192e-09	-0.617809
Pten:19:32758447-32758860:1	Pten	intron;exon	0.148832	0.102919	9.02798e-10	5.85777e-09	-0.627274
Osbpl9:4:109133327-109133757:-1	Osbpl9	UTR3	0.128109	0.0331797	1.12045e-09	7.23485e-09	0.840449
Hnrnpa3:2:75666872-75667340:1	Hnrnpa3	UTR3	0.122457	0.0774194	1.1961e-09	7.70466e-09	0.809567
Copa:1:172092271-172092699:1	Copa	UTR3	0.154861	0.040553	1.20504e-09	7.75292e-09	0.757989
Camk1:6:113340909-113341316:-1	Camk1	intron;exon	0.107385	0.0466974	1.21591e-09	7.80402e-09	0.823137
Ube2d3:3:135459918-135465342:1	Ube2d3	UTR3	0.125848	0.203379	1.29618e-09	8.27941e-09	-0.532757
Phlda1:10:111508501-111508644:1	Phlda1	UTR3	0.156745	0.0854071	1.47748e-09	9.38138e-09	-0.60992
Serbp1:6:67271225-67272338:1	Serbp1	UTR3	0.087792	0.151152	1.49812e-09	9.50116e-09	-0.717412
Bzw1:1:58405094-58405511:1	Bzw1	UTR3	0.0719668	0.159754	1.51785e-09	9.60346e-09	-0.676201
Mtch1:17:29332594-29332822:-1	Mtch1	UTR3	0.129239	0.00491551	1.52958e-09	9.66624e-09	1.78285
Il13ra1:X:36170840-36171259:1	Il13ra1	UTR3	0.0553881	0.120737	1.55883e-09	9.83941e-09	0.554262
Il13ra1:X:36169019-36169473:1	Il13ra1	UTR3	0.0222306	0.125038	1.58903e-09	1.00182e-08	-0.846494
Tmed5:5:108124507-108126069:-1	Tmed5	UTR3	0.0361718	0.111521	1.60712e-09	1.01203e-08	-0.923404
Pcmtd1:1:7171711-7172156:1	Pcmtd1	UTR3	0.167295	0.022427	1.94238e-09	1.21884e-08	0.913895
Tor1aip1:1:156004599-156005083:-1	Tor1aip1	UTR3	0.190279	0.133333	2.03937e-09	1.2782e-08	0.648869
Fgfr1op2:6:146588811-146592897:1	Fgfr1op2	UTR3	0.1737	0.163441	2.12215e-09	1.32541e-08	-0.501607
Sept11:5:93176058-93176447:1	Sept11	UTR3	0.210249	0.0261137	2.17765e-09	1.3569e-08	1.06104
Necap2:4:141067223-141067672:-1	Necap2	UTR3	0.0327807	0.14255	2.17747e-09	1.3569e-08	-0.859331
Soat1:1:156429734-156430208:-1	Soat1	UTR3	0.0459683	0.23318	2.19784e-09	1.36629e-08	-0.5808
Htra3:5:35661516-35661965:-1	Htra3	UTR3	0.441974	0.00921659	2.27159e-09	1.40559e-08	-1.66519
Ccnd2:6:127150896-127151082:-1	Ccnd2	UTR5;intron;exon	0.134891	0.0829493	2.45543e-09	1.51234e-08	-0.501047
Fam114a1:5:64970071-64980034:1	Fam114a1	UTR5;intron;exon	0.101733	0.022427	2.70316e-09	1.66301e-08	-1.03461
Gm4070:7:105895139-105896133:-1	Gm4070	UTR3	0.0414469	0.137942	2.77477e-09	1.70118e-08	0.865063
Sfpq:4:127027265-127029895:1	Sfpq	intron;exon	0.165787	0.123502	3.0842e-09	1.88225e-08	0.579823
Acap2:16:31092413-31092720:-1	Acap2	UTR3	0.142427	0.0519201	3.14229e-09	1.91114e-08	0.694077
Gatad2a:8:69908604-69909090:-1	Gatad2a	UTR3	0.107008	0.101382	3.32978e-09	2.01828e-08	0.525
Pcif1:2:164882769-164883196:1	Pcif1	UTR5;intron;exon	0.137528	0.129339	5.16217e-09	3.08689e-08	-0.630759
Tcf25:8:123403042-123403424:1	Tcf25	UTR3	0.109646	0.030722	5.55378e-09	3.31736e-08	0.815119
Pcif1:2:164890964-164891403:1	Pcif1	UTR3	0.139035	0.0506912	5.6986e-09	3.40006e-08	0.784749
Tcf4:18:69597037-69597469:1	Tcf4	intron;exon	0.100603	0.0233487	5.90248e-09	3.50994e-08	-1.18945
Pitpna:11:75628114-75628804:1	Pitpna	UTR3	0.0617935	0.121659	6.97066e-09	4.13593e-08	1.12776
Tfpi:2:84440693-84441132:-1	Tfpi	UTR3	0.118689	0.00368664	7.14667e-09	4.23565e-08	1.76489
Svil:18:5118843-5119299:1	Svil	UTR3	0.105124	0.0473118	7.57517e-09	4.47967e-08	0.774574
Bcas2:3:103178858-103179120:1	Bcas2	UTR3	0.114921	0.0497696	7.6039e-09	4.49168e-08	0.723429
Snrk:9:122169306-122169702:1	Snrk	UTR3	0.171063	0.0599078	7.61861e-09	4.4954e-08	-0.551756
Srrm1:4:135343968-135347195:-1	Srrm1	UTR3	0.0810098	0.1149	7.78124e-09	4.58581e-08	-0.600448
Qk:17:10206471-10206941:-1	Qk	UTR3	0.161266	0.0826421	8.50769e-09	4.98148e-08	0.539394
Sat1:X:155216235-155216391:-1	Sat1	UTR5;exon	0.210249	0.283257	9.19066e-09	5.36373e-08	-0.630545
Ap2b1:11:83404617-83405035:1	Ap2b1	UTR3	0.162773	0.0850998	9.50951e-09	5.53771e-08	0.721169
Lpl:8:68901118-68901418:1	Lpl	intron;exon	0.131876	0.0282642	9.88696e-09	5.75124e-08	-1.05701
1700020I14Rik:2:119599509-119600185:1	1700020I14Rik	intron;exon	0.0975885	0.121045	1.02077e-08	5.93132e-08	-0.604606
Mef2a:7:67231163-67231666:-1	Mef2a	UTR3	0.094951	0.136098	1.09899e-08	6.37893e-08	0.694541
Twf1:15:94579110-94579481:-1	Twf1	UTR3	0.127355	0.0546851	1.16078e-08	6.70842e-08	0.635666
Ptges3:10:128076224-128076597:1	Ptges3	UTR3	0.256217	0.141014	1.30159e-08	7.48977e-08	0.560386
Cdc26:4:62393780-62394192:-1	Cdc26	UTR3	0.146571	0.0466974	1.37865e-08	7.91611e-08	0.785478
Ralbp1:17:65848433-65848727:-1	Ralbp1	UTR3	0.163904	0.0949309	1.50135e-08	8.58372e-08	-0.542874
Dnajc7:11:100584897-100591094:-1	Dnajc7	intron;exon	0.109269	0.0900154	1.54425e-08	8.80077e-08	0.612816
Sdcbp:4:6395692-6396184:1	Sdcbp	UTR3	0.0538809	0.275883	1.86914e-08	1.0607e-07	-0.667089
Ran:5:129023924-129024323:1	Ran	UTR3	0.108139	0.0903226	1.96033e-08	1.10823e-07	0.638967
Wbp5:X:136246942-136247081:1	Wbp5	UTR3	0.273173	0.0918587	2.00818e-08	1.13358e-07	-0.527573
Ugdh:5:65422755-65423368:-1	Ugdh	intron;exon	0.108892	0.00645161	2.09554e-08	1.1804e-07	1.29039
Vcan:13:89656162-89656792:-1	Vcan	UTR3	0.240392	0.0660522	2.24112e-08	1.2571e-07	0.571349
Itfg1:8:85717557-85717986:-1	Itfg1	UTR3	0.133384	0.0319508	2.47212e-08	1.38522e-07	0.777015
4930523C07Rik:1:160070733-160075368:1	4930523C07Rik	intron;exon	0.275057	0.0362519	2.5665e-08	1.43659e-07	0.541683
Tomm20:8:126934989-126937125:-1	Tomm20	UTR3	0.129239	0.102919	2.63262e-08	1.47206e-07	0.618125
Calcrl:2:84330626-84330947:-1	Calcrl	UTR3	0.201583	0.018126	2.67734e-08	1.4955e-07	0.755019
Calcrl:2:84376776-84425411:-1	Calcrl	UTR5;intron;exon	0.137528	0.0276498	2.82236e-08	1.57322e-07	-0.67556
4930523C07Rik:1:160075365-160076071:1	4930523C07Rik	exon	0.140166	0.0390169	2.88951e-08	1.60897e-07	-0.696621
Nfic:10:81396186-81396574:-1	Nfic	UTR3	0.40731	0.0642089	3.06527e-08	1.70328e-07	0.503539
Nras:3:103064242-103064736:1	Nras	UTR3	0.0738508	0.145929	3.38208e-08	1.87153e-07	-0.545389
Chd7:4:8866379-8866812:1	Chd7	UTR3	0.00527506	0.144393	3.50004e-08	1.93481e-07	-1.38149
Chd7:4:8752825-8785763:1	Chd7	intron;exon	0.0184627	0.133026	3.53283e-08	1.95091e-07	0.848274
Csnk1a1:18:61578649-61580634:1	Csnk1a1	UTR3	0.20309	0.0792627	3.63133e-08	2.00117e-07	0.524182
Flot2:11:78039070-78040504:1	Flot2	intron;exon	0.105124	0.015361	3.99384e-08	2.19641e-07	0.949664
Mxd4:5:34176554-34177088:-1	Mxd4	UTR3	0.253203	0.0866359	4.17763e-08	2.29276e-07	-0.526075
Tmem248:5:130243262-130243706:1	Tmem248	UTR3	0.14205	0.0623656	4.74996e-08	2.59619e-07	0.503259
Anxa4:6:86737609-86743202:-1	Anxa4	UTR3	0.0821402	0.12381	4.90367e-08	2.67473e-07	-0.558922
Lpl:8:68901091-68902471:1	Lpl	intron;exon	0.159005	0.0331797	4.94883e-08	2.69661e-07	-1.00582
Rhoj:12:75375357-75400201:1	Rhoj	UTR3	0.563301	0.0116743	5.34005e-08	2.89501e-07	-1.08358
Nufip2:11:77687451-77687901:1	Nufip2	intron;exon	0.110399	0.0264209	5.64007e-08	3.05147e-07	0.78467
Bub3:7:131571483-131571895:1	Bub3	UTR3	0.108892	0.0546851	5.69175e-08	3.07631e-07	0.665268
Eif4g2:7:111080039-111080603:-1	Eif4g2	intron;exon	0.10324	0.154531	5.74602e-08	3.09937e-07	-0.576352
Cbx5:15:103191544-103191863:-1	Cbx5	UTR3	0.244913	0.0196621	5.82886e-08	3.13855e-07	0.89912
Plek:11:16971390-16971879:-1	Plek	UTR3	0.0150716	0.409831	5.83041e-08	3.13855e-07	0.881404
2210016F16Rik:13:58381209-58381724:-1	2210016F16Rik	UTR3	0.0746044	0.147158	5.94261e-08	3.19572e-07	-0.524048
1810058I24Rik:6:35261661-35261989:1	1810058I24Rik	exon	0.125094	0.0522273	6.06856e-08	3.26017e-07	0.670737
Naa20:2:145903295-145903729:1	Naa20	UTR5;intron;exon	0.102864	0.0466974	6.08347e-08	3.2649e-07	0.533267
Col1a2:6:4541123-4541544:1	Col1a2	UTR3	0.574604	0.0122888	6.74711e-08	3.61017e-07	-1.28006
Il6st:13:112506432-112506868:1	Il6st	UTR3	0.313866	0.0276498	7.95369e-08	4.25152e-07	0.616417
Naa20:2:145902853-145904893:1	Naa20	UTR5;intron;exon	0.105501	0.0482335	8.05278e-08	4.30018e-07	0.501094
Sptbn1:11:30154187-30159501:-1	Sptbn1	intron;exon	0.195177	0.0156682	8.26349e-08	4.40389e-07	-1.16463
Arfrp1:2:181358460-181358907:-1	Arfrp1	UTR3	0.128109	0.0565284	8.72375e-08	4.63531e-07	0.678674
Cdk11b:4:155649444-155649938:1	Cdk11b	UTR3	0.137905	0.0866359	9.99998e-08	5.29236e-07	0.501687
Znhit1:5:136984950-136987588:-1	Znhit1	UTR5;intron;exon	0.0847777	0.104147	1.07658e-07	5.67518e-07	-0.708495
Ttc28:5:110892968-110943887:1	Ttc28	intron;exon	0.180106	0.0113671	1.14393e-07	6.01834e-07	-1.04361
Msn:X:96163438-96165402:1	Msn	intron;exon	0.0259985	0.120123	1.33145e-07	6.99107e-07	-0.772435
Ppp1r12a:10:108253306-108253577:1	Ppp1r12a	intron;exon	0.132253	0.0826421	1.38362e-07	7.25078e-07	0.510231
Sh3bp5:14:31373775-31373871:-1	Sh3bp5	UTR3	0.115674	0.0697389	1.39755e-07	7.31657e-07	-0.604784
Ptbp3:4:59474991-59475712:-1	Ptbp3	UTR3	0.0433308	0.147773	1.45269e-07	7.59782e-07	-0.653334
Akap13:7:75735632-75736531:1	Akap13	intron;exon	0.0553881	0.104455	1.53153e-07	8.00232e-07	-0.65991
Errfi1:4:150868481-150868892:1	Errfi1	UTR3	0.300301	0.0829493	1.64628e-07	8.57672e-07	-0.512039
Dnajc1:2:18217095-18219671:-1	Dnajc1	UTR3	0.20422	0.0540707	1.71501e-07	8.92503e-07	0.571478
Mcee:7:64400404-64400554:1	Mcee	intron;exon	0.140919	0.050384	1.74255e-07	9.05179e-07	0.587775
Tln1:4:43551215-43551323:-1	Tln1	intron;exon	0.0244913	0.104762	1.75284e-07	9.09635e-07	-0.922112
Dab2:15:6440295-6440712:1	Dab2	UTR3	0.044838	0.198464	1.86113e-07	9.63028e-07	0.764169
Taok3:5:117250830-117252671:1	Taok3	UTR5;intron;exon	0.0474755	0.102304	1.86585e-07	9.64535e-07	-0.678089
Fgfr1op2:6:146586906-146587298:1	Fgfr1op2	intron;exon	0.109269	0.0420891	2.62319e-07	1.34303e-06	0.787766
Cd44:2:102813932-102814407:-1	Cd44	UTR3	0.00414469	0.12043	2.97584e-07	1.50911e-06	-1.73094
Rab18:18:6765205-6783191:1	Rab18	UTR5;intron;exon	0.10324	0.0645161	3.00519e-07	1.52111e-06	-0.655126
Vps26a:10:62456053-62457181:-1	Vps26a	UTR3	0.03052	0.109063	3.37225e-07	1.69405e-06	-0.773896
Hook3:8:26028898-26029306:-1	Hook3	UTR3	0.10098	0.0168971	3.49016e-07	1.75e-06	0.84194
Cdk8:5:146231646-146259703:1	Cdk8	UTR5;intron;exon	0.211756	0.0208909	3.71314e-07	1.85657e-06	0.557657
Il6st:13:112509121-112509375:1	Il6st	UTR3	0.106255	0.0236559	3.80669e-07	1.90156e-06	-0.831209
Cdk8:5:146302423-146302874:1	Cdk8	UTR3	0.138282	0.0310292	3.84042e-07	1.91483e-06	-0.632896
Rab3d:9:21908996-21909428:-1	Rab3d	UTR3	0.148455	0.0513057	3.99082e-07	1.98426e-06	-0.653863
Fam114a1:5:65015313-65030180:1	Fam114a1	intron;exon	0.175961	0.0313364	4.1028e-07	2.03615e-06	-0.664751
Rab3d:9:21907491-21907826:-1	Rab3d	UTR3	0.116805	0.012596	4.6238e-07	2.29258e-06	1.02762
Rhoj:12:75400550-75401078:1	Rhoj	UTR3	0.528259	0.00030722	4.65356e-07	2.3052e-06	3.97124
Ncor1:11:62402196-62402617:-1	Ncor1	UTR3	0.115298	0.0387097	5.05209e-07	2.49106e-06	0.718533
Pum1:4:130781168-130781564:1	Pum1	UTR3	0.130746	0.0639017	5.45878e-07	2.67707e-06	0.613299
Pxn:5:115506676-115516002:1	Pxn	UTR5;intron;exon	0.042954	0.121659	5.73138e-07	2.80528e-06	-0.629108
Tacc1:8:25157725-25158075:-1	Tacc1	UTR3	0.115298	0.104147	6.39708e-07	3.11683e-06	-0.532707
Sars:3:108445029-108445209:-1	Sars	UTR5;exon	0.102487	0.0666667	6.79703e-07	3.30265e-06	-0.566716
Col1a1:11:94952636-94953042:1	Col1a1	UTR3	0.581763	0.00952381	6.88373e-07	3.33567e-06	-1.27663
Peak1:9:56416693-56417108:-1	Peak1	intron;exon	0.136021	0.081106	6.99858e-07	3.38825e-06	-0.521971
Tcea1:1:4886755-4891995:1	Gm37988	UTR3	0.123964	0.0866359	7.03007e-07	3.40041e-06	-0.540088
Peak1:9:56201126-56201436:-1	Peak1	UTR3	0.142803	0.0439324	7.32615e-07	3.52148e-06	0.626048
Ccdc80:16:45093592-45093772:1	Ccdc80	UTR5;intron;exon	0.190656	0.00552995	7.90237e-07	3.78463e-06	-1.9559
Tcf4:18:69659854-69660296:1	Tcf4	intron;exon	0.129992	0.0276498	7.96339e-07	3.81044e-06	-0.956701
Tcea1:1:4878117-4892068:1	Gm37988	UTR3	0.136775	0.0943164	8.5958e-07	4.09836e-06	-0.51129
Srsf10:4:135856189-135859000:1	Srsf10	UTR5;intron;exon	0.136775	0.0660522	8.63e-07	4.11099e-06	0.588626
Iqgap1:7:80738072-80738926:-1	Iqgap1	intron;exon	0.0523738	0.165899	8.83932e-07	4.2032e-06	-0.587406
Cyfip1:7:55891982-55895138:1	Cyfip1	intron;exon	0.0474755	0.160369	9.23889e-07	4.3815e-06	-0.586796
Mydgf:17:56176327-56176477:-1	Mydgf	UTR3	0.136398	0.0626728	1.00235e-06	4.73678e-06	0.642175
Dcn:10:97513581-97517738:1	Dcn	UTR3	0.999623	0.0371736	1.04715e-06	4.93655e-06	0.528192
Dcn:10:97517768-97518162:1	Dcn	UTR3	1	0.0986175	1.0474e-06	4.93655e-06	-0.52714
Gtf2h5:17:6084934-6085084:1	Gtf2h5	UTR3	0.112283	0.120737	1.11843e-06	5.24357e-06	-0.506533
Fam114a1:5:65041458-65041886:1	Fam114a1	UTR3	0.242276	0.0156682	1.13196e-06	5.29771e-06	0.899406
Dlgap4:2:156763949-156764363:1	Dlgap4	UTR3	0.106631	0.018126	1.22942e-06	5.70879e-06	0.881244
Crtc3:7:80588121-80588650:-1	Crtc3	UTR3	0.142803	0.0399386	1.36234e-06	6.30955e-06	0.565837
Lrpap1:5:35091501-35091812:-1	Lrpap1	UTR3	0.120573	0.0528418	1.65504e-06	7.5797e-06	0.590189
Stag2:X:42276768-42277185:1	Stag2	UTR3	0.122833	0.0663594	1.67822e-06	7.67925e-06	0.510235
Errfi1:4:150855751-150856165:1	Errfi1	intron;exon	0.145818	0.0184332	1.82357e-06	8.32296e-06	0.688325
Qk:17:10208585-10209029:-1	Qk	UTR3	0.116805	0.0562212	1.88351e-06	8.57455e-06	0.605176
Tln1:4:43552900-43553595:-1	Tln1	intron;exon	0.0410701	0.145008	1.88922e-06	8.5932e-06	-0.66011
Comt:16:18406886-18407199:-1	Comt	UTR3	0.149962	0.0491551	1.9526e-06	8.85133e-06	0.655569
Canx:11:50295485-50296451:-1	Canx	UTR3	0.075358	0.114286	2.14834e-06	9.71392e-06	-0.563175
1600012H06Rik:17:14944570-14945018:1	1600012H06Rik	UTR3	0.104371	0.107527	2.21331e-06	9.9992e-06	-0.523167
1600012H06Rik:17:14945531-14945970:1	1600012H06Rik	UTR3	0.120196	0.0574501	2.31763e-06	1.04617e-05	0.603872
Hn1:11:115500137-115500664:-1	Hn1	intron;exon	0.102864	0.0552995	2.5039e-06	1.12834e-05	1.06599
Vcam1:3:116110113-116110528:-1	Vcam1	UTR3	0.324793	0.00798771	2.69674e-06	1.21217e-05	-1.21729
Gatad1:5:3639986-3640417:-1	Gatad1	UTR3	0.195554	0.0734255	2.7135e-06	1.21765e-05	0.706357
Msn:X:96163278-96163969:1	Msn	intron;exon	0.0331575	0.133333	2.79929e-06	1.25405e-05	-0.596938
F13a1:13:36867178-36867503:-1	F13a1	UTR3	0.0131876	0.471275	3.12615e-06	1.39579e-05	0.681292
G3bp2:5:92055329-92058104:-1	G3bp2	intron;exon	0.0508666	0.105991	3.21208e-06	1.43176e-05	-0.610094
Dlc1:8:36593232-36613664:-1	Dlc1	UTR5;intron;exon	0.125094	0.00706605	3.34787e-06	1.48856e-05	-1.31089
Coq10b:1:55053137-55053710:1	Coq10b	intron;exon	0.146948	0.0654378	3.82985e-06	1.69159e-05	0.524499
Stk38:17:28992235-29000034:-1	Stk38	intron;exon	0.10098	0.0328725	4.48608e-06	1.97004e-05	0.660363
Srsf10:4:135856195-135861874:1	Srsf10	UTR5;intron;exon	0.149209	0.0749616	4.52094e-06	1.98046e-05	0.519108
Selt:3:58591336-58591800:1	Selt	UTR3	0.0723436	0.101997	5.02881e-06	2.19933e-05	-0.564794
Col14a1:15:55519284-55519686:1	Col14a1	UTR3	0.181236	0.00399386	5.16929e-06	2.25892e-05	1.42639
Rsrc1:3:66994566-66996475:1	Rsrc1	intron;exon	0.107008	0.0423963	5.17373e-06	2.25901e-05	0.630048
Hook3:8:26021421-26021723:-1	Hook3	UTR3	0.118689	0.0239631	5.20262e-06	2.26977e-05	0.534778
Fam220a:5:143550124-143550543:1	Fam220a	intron;exon	0.107762	0.0172043	7.22196e-06	3.11764e-05	0.809242
Atp6v0b:4:117886799-117887246:-1	Atp6v0b	UTR5;intron;exon	0.122457	0.161905	8.01281e-06	3.44512e-05	0.65641
Ccdc80:16:45093558-45093732:1	Ccdc80	UTR5;intron;exon	0.170686	0.00460829	8.81349e-06	3.77116e-05	-1.89655
Sptbn1:11:30110678-30113012:-1	Sptbn1	intron;exon	0.222683	0.0144393	8.94246e-06	3.82328e-05	-0.921909
Pura:18:36289379-36289830:1	Pura	UTR3	0.178222	0.0482335	9.08122e-06	3.8795e-05	-0.569469
Bnip3l:14:66999440-67008820:-1	Bnip3l	UTR5;intron;exon	0.100603	0.0715822	1.05529e-05	4.48668e-05	-0.64987
Pnisr:4:21859169-21862109:1	Pnisr	intron;exon	0.115674	0.0703533	1.07153e-05	4.5521e-05	-0.516765
Ccni:5:93187439-93187846:-1	Ccni	intron;exon	0.217784	0.0359447	1.10148e-05	4.67188e-05	0.534873
Irf3:7:44997902-44998343:1	Irf3	UTR5;intron;exon	0.103994	0.0328725	1.1155e-05	4.72758e-05	0.71788
Clmp:9:40784714-40785319:1	Clmp	UTR3	0.200075	0.00276498	1.15478e-05	4.87859e-05	1.55902
Tpm1:9:67027880-67031564:-1	Tpm1	UTR3	0.108139	0.0270353	1.15866e-05	4.8911e-05	-0.789897
Rbms2:10:128129470-128129765:-1	Rbms2	UTR3	0.110399	0.0129032	1.21581e-05	5.12022e-05	0.96349
Ywhab:2:164016963-164017427:1	Ywhab	UTR3	0.0768651	0.106298	1.31073e-05	5.50258e-05	-0.659355
Ncor1:11:62317716-62319542:-1	Ncor1	UTR3	0.104748	0.0854071	1.33717e-05	5.60037e-05	-0.556998
Ctsh:9:90054917-90055350:1	Ctsh	intron;exon	0.0252449	0.141321	1.3464e-05	5.63463e-05	0.817084
Arl4c:1:88698198-88698621:-1	Arl4c	UTR3	0.0252449	0.168664	1.51339e-05	6.28423e-05	0.733508
Rbpj:5:53656959-53657362:1	Rbpj	UTR3	0.0934439	0.114286	1.56962e-05	6.4955e-05	0.550137
Hmha1:10:80017815-80018385:1	Hmha1	intron;exon	0.00941974	0.247926	1.97242e-05	8.04637e-05	-0.746521
Hmha1:10:80031042-80031472:1	Hmha1	UTR3	0.0192163	0.209831	1.98093e-05	8.07493e-05	0.669895
Preb:5:30959533-30959934:-1	Preb	intron;exon	0.104371	0.0473118	2.53794e-05	0.000102516	0.590057
Ghr:15:3327526-3333421:-1	Ghr	UTR3	0.209495	0.000614439	3.12756e-05	0.000124543	2.68526
Vma21:X:71822009-71822494:1	Vma21	UTR3	0.110776	0.0642089	3.17262e-05	0.000126149	0.680663
Laptm5:4:130934670-130935081:1	Laptm5	UTR3	0.00339111	0.454378	3.1918e-05	0.000126723	-1.46325
Selk:14:29974937-29975015:1	Selk	UTR3	0.104748	0.0792627	3.23192e-05	0.000128125	-0.546364
Rnf11:4:109453768-109454216:-1	Rnf11	UTR3	0.261869	0.0399386	3.40502e-05	0.000134787	0.513609
Rsu1:2:13167489-13168044:-1	Rsu1	intron;exon	0.125471	0.0460829	4.14068e-05	0.000162702	0.579538
Itpr1:6:108550707-108551109:1	Itpr1	UTR3	0.160136	0.0193548	4.36327e-05	0.00017057	0.595131
Cyfip1:7:55874978-55878063:1	Cyfip1	intron;exon	0.0327807	0.118894	4.39033e-05	0.000171502	-0.609223
Ghr:15:3327503-3328193:-1	Ghr	UTR3	0.203466	0.000614439	5.02014e-05	0.000194964	2.63729
Camk2d:3:126729344-126767769:1	Camk2d	intron;exon	0.0908063	0.13702	5.05065e-05	0.000196006	-0.529226
Csf1:3:107741048-107741351:-1	Csf1	UTR3	0.192163	0.0138249	5.66496e-05	0.000218576	-0.68928
Tpcn1:5:120582858-120583282:-1	Tpcn1	intron;exon	0.12208	0.0175115	6.23723e-05	0.00023893	0.643007
Ahnak:19:9076519-9076919:1	Ahnak	UTR3	0.110023	0.0577573	6.53071e-05	0.000249066	-0.510566
Nfe2l1:11:96817414-96817716:-1	Nfe2l1	UTR3	0.245667	0.0509985	6.89067e-05	0.000262081	0.731571
Cyfip1:7:55874972-55879162:1	Cyfip1	intron;exon	0.0350414	0.122581	8.32587e-05	0.00031332	-0.568767
Pmepa1:2:173224458-173224781:-1	Pmepa1	UTR3	0.165034	0.00368664	8.71193e-05	0.000327618	1.29501
Nfix:8:84706102-84706576:-1	Nfix	UTR3	0.169932	0.012596	9.01415e-05	0.000338506	-0.924423
Pura:18:36301098-36301521:1	Pura	UTR3	0.108892	0.0101382	9.64844e-05	0.000361563	0.934851
Vti1b:12:79170055-79172667:-1	Vti1b	UTR5;intron;exon	0.122457	0.111828	0.00010474	0.000390036	-0.603517
Gm6483:8:19687853-19688063:1	Gm6483	intron;exon	0.141673	0.0273425	0.000133997	0.000492461	0.511917
Ctsc:7:88290990-88291435:1	Ctsc	UTR3	0.00489827	0.233794	0.000136121	0.000499921	1.80108
Agap1:1:89894865-89895279:1	Agap1	UTR3	0.118689	0.00399386	0.000142367	0.000521425	1.33998
Pkib:10:57736676-57737121:1	Pkib	UTR3	0.00263753	0.215054	0.000143491	0.000524823	-1.21252
Pkib:10:57652013-57728319:1	Pkib	UTR5;intron;exon	0.00640543	0.100461	0.000143984	0.000526265	1.12504
Sirpa:2:129630503-129631056:1	Sirpa	UTR3	0.0169555	0.124117	0.000179972	0.000652	-0.719957
Slc15a3:19:10857179-10857946:1	Slc15a3	UTR3	0.00715901	0.254378	0.000195673	0.000705057	-0.983888
Wls:3:159873011-159901499:1	Wls	UTR3	0.11266	0.0423963	0.000208482	0.000746677	-0.727373
Pcmtd1:1:7172230-7172801:1	Pcmtd1	UTR3	0.160512	0.0285714	0.000216488	0.000773274	0.529124
Col1a2:6:4539569-4540591:1	Col1a2	intron;exon	0.859457	0.00583717	0.000218271	0.000779124	0.85442
Plek:11:17008548-17008719:-1	Plek	UTR5;intron;exon	0.00075358	0.281106	0.000229977	0.000818173	-2.12244
Tec:5:72785892-72823740:-1	Tec	UTR3	0.00452148	0.156375	0.000230983	0.000821206	-0.990049
Tec:5:72825072-72868483:-1	Tec	UTR5;intron;exon	0.00904295	0.105684	0.000234678	0.000833231	0.806314
Thra:11:98768583-98769006:1	Thra	UTR3	0.426526	0.0141321	0.000302566	0.00105948	0.552424
Nav1:1:135436739-135437147:-1	Nav1	UTR3	0.226451	0.0132104	0.000304601	0.0010659	0.67421
Sptbn1:11:30113804-30114939:-1	Sptbn1	intron;exon	0.212133	0.0135177	0.000315321	0.00109981	-0.820476
Rock1:18:10150222-10181610:-1	Rock1	UTR5;intron;exon	0.174077	0.110906	0.000361084	0.00125451	0.546495
Sptbn1:11:30216635-30217071:-1	Sptbn1	intron;exon	0.262999	0.00460829	0.000372058	0.00128929	1.15392
Atp2b1:10:99025744-99026143:1	Atp2b1	UTR3	0.0621703	0.110906	0.000374912	0.00129833	0.531575
Stab1:14:31139013-31139404:-1	Stab1	UTR3	0.014318	0.24977	0.000382572	0.00132315	0.521692
Vezf1:11:88084315-88084729:1	Vezf1	UTR3	0.102864	0.0138249	0.000425811	0.00145822	0.716825
Igf1:10:87931122-87931778:1	Igf1	UTR3	0.183873	0.0132104	0.000426583	0.00145929	0.708786
Arhgef1:7:24902912-24903452:1	Arhgef1	UTR5;intron;exon	0.20422	0.135484	0.000435446	0.00148866	0.522247
Slfn2:11:83065112-83069459:1	Slfn2	UTR5;intron;exon	0.0158252	0.47404	0.000485825	0.00165137	-0.564115
Lamc1:1:153220762-153221932:-1	Lamc1	UTR3	0.214393	0.0101382	0.000534839	0.00180534	-0.901481
Ccl6:11:83592880-83593036:-1	Ccl6	UTR5;exon	0.00113037	0.440246	0.00060055	0.00201314	-2.11908
Vsir:10:60372208-60372684:1	Vsir	UTR3	0.0293896	0.133333	0.000676034	0.00225064	0.572149
Litaf:16:10975135-10975631:-1	Litaf	UTR5;intron;exon	0.028636	0.101997	0.000694792	0.0023059	-0.508028
Il1r1:1:40315764-40316233:1	Il1r1	UTR3	0.123964	0.00245776	0.000703737	0.00232979	1.1681
Il1r1:1:40293608-40300928:1	Il1r1	intron;exon	0.110023	0.00737327	0.000704618	0.00232982	-0.695293
Nav1:1:135434580-135434899:-1	Nav1	UTR3	0.182366	0.00952381	0.000755287	0.00248658	0.744739
Aspn:13:49567167-49567557:1	Aspn	UTR3	0.596835	0.00645161	0.000811873	0.00266139	-0.716998
Sptbn1:11:30217783-30218208:-1	Sptbn1	intron;exon	0.330445	0.00706605	0.000882592	0.00287907	0.84455
Fam114a1:5:65038582-65041123:1	Fam114a1	UTR3	0.146194	0.00952381	0.000891444	0.00290263	0.799645
Nfia:4:98113571-98114405:1	Nfia	UTR3	0.453655	0.0138249	0.000915394	0.00297517	-0.533518
Zfp91:19:12766932-12767463:-1	Zfp91	UTR3	0.14318	0.0970814	0.000925499	0.00300253	-0.597546
Lyn:4:3748797-3749931:1	Lyn	intron;exon	0.0135644	0.321352	0.00100033	0.00321988	-0.625587
Nckap1l:15:103497481-103497990:1	Nckap1l	UTR3	0	0.189555	0.00101769	0.00327181	-12.3893
P3h1:4:119248560-119248975:1	P3h1	UTR3	0.118689	0.00829493	0.0010226	0.00328364	0.653685
P3h1:4:119247959-119248408:1	P3h1	UTR3	0.104748	0.0156682	0.00102457	0.00328798	-0.513141
Slc1a5:7:16786742-16787228:1	Slc1a5	intron;exon	0.123587	0.0248848	0.00107274	0.00343019	-0.532632
Lamc1:1:153230675-153233629:-1	Lamc1	UTR3	0.162773	0.00829493	0.00113551	0.00361575	-0.981267
Cir1:2:73284990-73305975:-1	Cir1	intron;exon	0.195554	0.0552995	0.00114555	0.00364554	0.643427
Cped1:6:22256001-22256404:1	Cped1	UTR3	0.217784	0.00276498	0.00128145	0.00404428	0.983295
Cped1:6:21986950-21987386:1	Cped1	intron;exon	0.137528	0.00522273	0.00129284	0.00407302	-0.851775
Cryzl1:16:91689839-91695312:-1	Cryzl1	UTR3	0.106631	0.0408602	0.0012928	0.00407302	0.504798
Ttc28:5:111287003-111287429:1	Ttc28	UTR3	0.107008	0.000614439	0.00132747	0.00417472	2.32027
1700025G04Rik:1:151892555-151892977:-1	1700025G04Rik	UTR3	0.143934	0.0337942	0.00141754	0.00444229	0.584028
Scn7a:2:66673425-66673773:-1	Scn7a	UTR3	0.388847	0.00030722	0.0014327	0.00448455	2.40072
Scn7a:2:66674020-66674518:-1	Scn7a	UTR3	0.174077	0.00184332	0.00143412	0.00448636	-1.61501
Bet1l:7:140853384-140853750:-1	Bet1l	UTR3	0.263753	0.0574501	0.00147422	0.00459831	0.58583
F13a1:13:36988818-37025962:-1	F13a1	intron;exon	0.00150716	0.265438	0.00154401	0.00480478	-1.80551
Ehd2:7:15948960-15949375:-1	Ehd2	UTR3	0.37905	0.00583717	0.00163045	0.00505205	0.521998
Fstl1:16:37815695-37816139:1	Fstl1	intron;exon	0.218161	0	0.00163104	0.00505205	12.2303
Aif1:17:35171350-35171548:-1	Aif1	intron;exon	0.0109269	0.296774	0.00164149	0.00507558	0.808169
Ehd2:7:15946977-15947268:-1	Ehd2	UTR3	0.135268	0.00522273	0.00165616	0.00511504	-1.02008
Xrn2:2:147012996-147025399:1	Xrn2	UTR5;intron;exon	0.0561417	0.102919	0.00178485	0.00547134	-0.533749
Efhd2:4:141859599-141859968:-1	Efhd2	UTR3	0.0105501	0.140399	0.0018165	0.00555563	-0.786044
Adam19:11:46146936-46147343:1	Adam19	UTR3	0.211379	0.0141321	0.00182087	0.0055658	-0.565079
Dab2:15:6418215-6422440:1	Dab2	intron;exon	0.0192163	0.210138	0.00182671	0.00558046	-0.571921
Adam19:11:46112861-46113919:1	Adam19	intron;exon	0.116428	0.00245776	0.00185111	0.0056453	1.16728
Zbtb20:16:43578372-43578828:1	Zbtb20	intron;exon	0.15373	0.00645161	0.00187395	0.0057052	-1.10667
Syk:13:52624630-52633069:1	Syk	intron;exon	0.0105501	0.108449	0.00194747	0.00590879	-0.664194
Fam114a1:5:65040533-65041091:1	Fam114a1	UTR3	0.137151	0.00921659	0.00211266	0.00636659	0.761311
Pdgfrb:18:61045241-61045671:1	Pdgfrb	UTR5;intron;exon	0.238885	0	0.00212249	0.00638542	11.6297
Thra:11:98764707-98765128:1	Thra	UTR3	0.291258	0.0172043	0.00216711	0.00651232	-0.530647
Ms4a6c:19:11481774-11482192:1	Ms4a6c	UTR3	0.0101733	0.65192	0.00220563	0.00661317	0.777629
Nav1:1:135438269-135438762:-1	Nav1	UTR3	0.117935	0.0156682	0.00227862	0.00682052	-0.651051
Tmem106a:11:101591395-101591788:1	Tmem106a	UTR3	0.023361	0.137942	0.00270043	0.00794945	0.52057
Ptprc:1:138078390-138080335:-1	Ptprc	intron;exon	0.00150716	0.171429	0.00293117	0.00856728	-1.63996
Cybb:X:9435443-9435932:-1	Cybb	UTR3	0.0113037	0.32043	0.00326379	0.00947724	0.542861
Plek:11:16973697-16974162:-1	Plek	UTR3	0.00226074	0.282949	0.00333861	0.00968397	-1.30133

## Sheet: Sham fibro. vs sham EC
Peak	gene_name	genomic_feature(s)	population1_pct	population2_pct	pvalue	padj	Log2_fold_change
Cxcl12:6:117174600-117175065:1	Cxcl12	UTR3	0.33685	0.223739	0	0	3.0687
Cxcl12:6:117168554-117176155:1	Cxcl12	UTR3	0.376036	0.805935	4.87903e-186	5.91095e-183	-0.557096
Arhgap10:8:77250366-77250686:-1	Arhgap10	UTR3	0.112283	0.2273	8.03593e-131	7.78842e-128	-1.92567
Arhgap10:8:77426400-77517833:-1	Arhgap10	UTR5;intron;exon	0.300678	0.0545994	1.68819e-130	1.3635e-127	2.09649
Dlc1:8:36763514-36850372:-1	Dlc1	intron;exon	0.323286	0.0409496	1.43901e-112	9.96208e-110	3.09488
Mast4:13:102905701-102906230:-1	Mast4	UTR5;intron;exon	0.0470987	0.19822	5.24978e-89	2.54404e-86	-3.42153
Rgs3:4:62702620-62703034:1	Rgs3	UTR3	0.263376	0.170326	9.56573e-89	4.21414e-86	0.675844
Rgs3:4:62625746-62626152:1	Rgs3	intron;exon	0.00602864	0.135312	3.17892e-87	1.28376e-84	-4.61521
Mast4:13:103139934-103171545:-1	Mast4	intron;exon	0.166164	0.00356083	1.08185e-86	4.0328e-84	4.52507
Sash1:10:8786206-8886070:-1	Sash1	UTR5;intron;exon	0.40844	0.381602	1.45745e-82	5.04486e-80	-0.822613
Sash1:10:8722219-8722811:-1	Sash1	UTR3	0.402035	0.084273	3.8293e-82	1.23712e-79	1.75554
Pnkd:1:74353282-74353694:1	Pnkd	UTR3	0.0158252	0.142433	6.63287e-79	2.00893e-76	-3.58182
Lamp2:X:38405017-38405481:-1	Lamp2	UTR3	0.349284	0.269436	9.13554e-70	2.60417e-67	-1.19299
Cxcl12:6:117180975-117181367:1	Cxcl12	UTR3	0.0602864	0.466469	5.08102e-63	1.29593e-60	-1.54431
Lamp2:X:38419472-38419899:-1	Lamp2	UTR3	0.612283	0.135905	6.18722e-63	1.49916e-60	1.08922
Mndal:1:173872684-173876005:-1	Mndal	UTR5;intron;exon	0.14431	0.366172	2.26028e-57	5.21587e-55	-1.18206
Sptbn1:11:30217783-30218208:-1	Sptbn1	intron;exon	0.330445	0.467062	2.89033e-47	6.08981e-45	-0.864787
Plgrkt:19:29348599-29350448:-1	Plgrkt	UTR3	0.284476	0.159644	1.39901e-44	2.82483e-42	0.67128
Plgrkt:19:29364015-29364467:-1	Plgrkt	intron;exon	0.0493595	0.135312	2.16843e-44	4.20329e-42	-1.84115
Ly6e:15:74956073-74956532:1	Ly6e	intron;exon	0.0972118	0.380415	5.69901e-44	1.02287e-41	-1.24931
Akap12:10:4266329-4313870:1	Akap12	UTR5;intron;exon	0.368877	0.0142433	1.15572e-43	2.00021e-41	2.50574
H3f3b:11:116023424-116023808:-1	H3f3b	intron;exon	0.429917	0.450445	1.54641e-38	2.41738e-36	-0.714084
Slfn5:11:82951349-82951777:1	Slfn5	intron;exon	0.110399	0.0712166	1.94288e-35	2.85309e-33	1.5876
Cped1:6:21986950-21987386:1	Cped1	intron;exon	0.137528	0.12997	1.03004e-34	1.46811e-32	-1.10345
Cped1:6:22256001-22256404:1	Cped1	UTR3	0.217784	0.0379822	1.50901e-34	2.08933e-32	1.58564
Akap12:10:4353015-4354065:1	Akap12	intron;exon	0.222306	0.116914	8.42406e-33	1.13397e-30	-1.4533
Dlc1:8:36593232-36613664:-1	Dlc1	UTR5;intron;exon	0.125094	0.202374	1.21692e-32	1.59384e-30	-0.888375
Lrrc58:16:37883341-37883590:1	Lrrc58	UTR3	0.392238	0.323442	2.47151e-32	3.15182e-30	-0.555818
Lima1:15:99843200-99843740:-1	Lima1	intron;exon	0.037679	0.101484	2.48548e-31	3.08837e-29	-2.01663
Neat1:19:5842246-5842723:-1	Neat1	exon	0.47061	0.353709	1.31362e-30	1.51567e-28	-1.06218
Jam3:9:27100655-27101092:-1	Jam3	UTR3	0.0244913	0.103858	2.48418e-30	2.79961e-28	-2.06853
Col4a1:8:11239869-11245484:-1	Col4a1	intron;exon	0.175584	0.237389	2.59089e-30	2.85351e-28	-0.980385
Nfib:4:82496464-82496861:-1	Nfib	intron;exon	0.108892	0.179228	9.36219e-29	1.0082e-26	-1.23397
Neat1:19:5834126-5834522:-1	Neat1	exon	0.371891	0.11454	1.23434e-27	1.30035e-25	0.54839
Ptma:1:86529075-86529856:1	Ptma	UTR3	0.513564	0.477745	3.35887e-27	3.46321e-25	-0.54354
Timp3:10:86303994-86304410:1	Timp3	intron;exon	0.0821402	0.119881	3.78628e-27	3.82256e-25	-1.44601
Tubb5:17:35833921-35834191:-1	Tubb5	UTR3	0.467596	0.246291	6.6863e-27	6.35329e-25	0.667178
Polr1d:5:147078691-147079113:1	Polr1d	UTR3	0.385456	0.367359	9.15855e-27	8.32117e-25	-0.508981
Elk3:10:93249293-93249734:-1	Elk3	UTR3	0.0866616	0.397626	3.30064e-26	2.85623e-24	-0.767614
Lrrc58:16:37888445-37888858:1	Lrrc58	UTR3	0.443105	0.168546	3.04085e-25	2.58525e-23	0.835067
Marcks:10:37136624-37138543:-1	Marcks	UTR5;intron;exon	0.417483	0.283086	5.66116e-25	4.64983e-23	-0.623766
Plpp3:4:105232331-105232764:1	Plpp3	UTR3	0.549359	0.353709	4.4199e-24	3.51128e-22	0.507895
Plk2:13:110400390-110400839:1	Plk2	UTR3	0.0584024	0.392285	2.55163e-23	1.99439e-21	-0.962093
Dlc1:8:36593212-36599507:-1	Dlc1	intron;exon	0.0832705	0.144807	3.98406e-23	3.06457e-21	-0.921399
Ttc28:5:110892968-110943887:1	Ttc28	intron;exon	0.180106	0.181009	1.14474e-22	8.6678e-21	-0.890111
Rbms1:2:60880759-60881149:-1	Rbms1	UTR5;intron;exon	0.117935	0.151335	1.29795e-22	9.67668e-21	-1.12323
Cald1:6:34775071-34775473:1	Cald1	UTR3	0.384702	0.124629	2.83228e-22	2.07958e-20	0.866473
Nfib:4:82290173-82290466:-1	Nfib	UTR3	0.356066	0.168546	3.27797e-22	2.3709e-20	0.779593
Ldha:7:46847617-46848025:1	Ldha	UTR5;intron;exon	0.175207	0.074184	1.33259e-20	9.35903e-19	1.11224
Mndal:1:173857220-173860361:-1	Mndal	UTR3	0.302939	0.303264	2.69315e-20	1.86443e-18	0.534637
Tpm3:3:90089263-90089628:1	Tpm3	intron;exon	0.155614	0.0635015	8.35599e-20	5.70326e-18	1.2033
Mbnl2:14:120275669-120276439:1	Mbnl2	UTR5;intron;exon	0.22306	0.235015	3.07101e-19	2.06696e-17	-0.664562
Elk3:10:93310974-93311135:-1	Elk3	UTR5;exon	0.094951	0.160831	8.80519e-19	5.8452e-17	0.912867
Ebf1:11:45004770-45005188:1	Ebf1	UTR3	0.244913	0.173294	1.09161e-18	7.14859e-17	-0.81065
Chmp4b:2:154694371-154694785:1	Chmp4b	UTR3	0.396383	0.100297	1.19163e-18	7.59821e-17	0.725825
Cd47:16:49896390-49911107:1	Cd47	UTR3	0.377167	0.265875	1.10995e-17	6.72352e-16	-0.560621
Mbnl1:3:60629355-60629750:1	Mbnl1	UTR3	0.356066	0.134718	1.28932e-17	7.71365e-16	0.838792
Rere:4:150621570-150621966:1	Rere	UTR3	0.174454	0.0700297	1.87583e-17	1.08218e-15	0.98821
Mat2a:6:72432799-72433079:-1	Mat2a	UTR3	0.432555	0.177448	2.03249e-17	1.15876e-15	0.57661
Osbpl9:4:109133327-109133757:-1	Osbpl9	UTR3	0.128109	0.0255193	2.71192e-17	1.52814e-15	1.56996
2010111I01Rik:13:63301874-63302332:1	2010111I01Rik	UTR3	0.17483	0.156083	8.23977e-17	4.53749e-15	-0.631924
Nfib:4:82495956-82496395:-1	Nfib	intron;exon	0.0957046	0.14184	9.32362e-17	5.07666e-15	-1.04262
2010111I01Rik:13:63299258-63299702:1	2010111I01Rik	UTR3	0.135268	0.0350148	1.43144e-16	7.7075e-15	1.29449
Wwtr1:3:57455649-57456005:-1	Wwtr1	UTR3	0.169179	0.100297	2.46598e-16	1.29893e-14	0.82933
Mbnl2:14:120431292-120431697:1	Mbnl2	UTR3	0.330821	0.156677	3.05793e-16	1.59341e-14	0.723106
Myo10:15:25813249-25813673:1	Myo10	UTR3	0.0425772	0.156083	5.08792e-16	2.59537e-14	-1.1153
Calr:8:84842718-84844516:-1	Calr	intron;exon	0.403542	0.262908	6.73023e-16	3.36234e-14	-0.535322
Col4a2:8:11402067-11408251:1	Col4a2	UTR5;intron;exon	0.0625471	0.140059	9.38056e-16	4.59174e-14	-1.03729
Arfgap3:15:83327556-83334638:-1	Arfgap3	intron;exon	0.109646	0.0759644	1.5132e-15	7.33297e-14	-0.913934
Arfgap3:15:83299740-83300251:-1	Arfgap3	UTR3	0.23361	0.0504451	1.56302e-15	7.39009e-14	1.03582
Vti1b:12:79170055-79172667:-1	Vti1b	UTR5;intron;exon	0.122457	0.122849	1.98676e-15	9.08287e-14	-1.21856
Pcmtd1:1:7089125-7120229:1	Pcmtd1	UTR5;intron;exon	0.146194	0.179822	4.63121e-15	2.07804e-13	-0.583353
Cyb5r3:15:83154089-83154623:-1	Cyb5r3	UTR3	0.0904295	0.178635	4.98412e-15	2.21588e-13	-0.839228
Col4a1:8:11199461-11199923:-1	Col4a1	UTR3	0.359457	0.182196	5.37213e-15	2.36667e-13	0.591043
Vgll4:6:114862079-114862832:-1	Vgll4	UTR3	0.201959	0.199407	6.1304e-15	2.65249e-13	0.50713
Vgll4:6:114920034-114920459:-1	Vgll4	intron;exon	0.121326	0.246884	6.09308e-15	2.65249e-13	-0.588743
Cygb:11:116646130-116646541:-1	Cygb	UTR3	0.885833	0.0356083	7.41737e-15	3.15303e-13	0.955049
Aars:8:111057198-111057629:1	Aars	UTR3	0.175207	0.141246	8.72507e-15	3.67667e-13	-0.598185
Aars:8:111055155-111055612:1	Aars	UTR3	0.198945	0.0593472	9.44925e-15	3.94751e-13	0.835621
Wasf2:4:133199343-133199756:1	Wasf2	UTR3	0.241899	0.179228	1.08578e-14	4.49716e-13	0.618624
Col4a1:8:11199494-11199824:-1	Col4a1	UTR3	0.356066	0.180415	1.23563e-14	5.07447e-13	0.584682
Jam2:16:84825523-84825928:1	Jam2	UTR3	0.116805	0.261721	2.81537e-14	1.13694e-12	0.677384
Mrps28:3:8802146-8802400:-1	Mrps28	UTR3	0.400528	0.137092	3.9772e-14	1.5798e-12	0.623477
Irf1:11:53776902-53777368:1	Irf1	UTR3	0.179729	0.267062	4.7648e-14	1.87725e-12	-0.919412
Ddx5:11:106780355-106780684:-1	Ddx5	UTR3	0.462698	0.332344	1.63738e-13	6.19904e-12	0.50482
Mllt4:17:13905308-13905853:1	Mllt4	UTR3	0.094951	0.317507	2.00576e-13	7.4198e-12	-0.756045
Mast4:13:103023115-103023531:-1	Mast4	intron;exon	0.101356	0.0207715	2.56066e-13	9.40074e-12	1.09348
Zbtb20:16:43618680-43619237:1	Zbtb20	UTR3	0.57046	0.251632	3.982e-13	1.45088e-11	-0.632184
Fosb:7:19302696-19302976:-1	Fosb	UTR3	0.389224	0.0931751	6.75377e-13	2.44244e-11	0.569163
Tpm1:9:67027880-67031564:-1	Tpm1	UTR3	0.108139	0.145994	7.47045e-13	2.68161e-11	-1.75624
Bnip2:9:70000901-70003602:1	Bnip2	intron;exon	0.0738508	0.131751	9.35084e-13	3.28364e-11	-0.923938
Sptbn1:11:30216635-30217071:-1	Sptbn1	intron;exon	0.262999	0.306231	9.78356e-13	3.41087e-11	-0.559544
Macf1:4:123349633-123350108:-1	Macf1	UTR3	0.179729	0.121662	1.56158e-12	5.36695e-11	0.625343
Akap13:7:75685192-75697485:1	Akap13	intron;exon	0.227958	0.200593	3.38097e-12	1.14575e-10	-0.571405
Akap13:7:75754205-75754609:1	Akap13	UTR3	0.224567	0.0813056	3.82683e-12	1.28783e-10	0.780117
Fermt2:14:45458792-45459067:-1	Fermt2	UTR3	0.273926	0.192878	4.05705e-12	1.35589e-10	0.618704
Hook3:8:26038048-26061428:-1	Hook3	intron;exon	0.120196	0.0985163	4.53764e-12	1.50613e-10	-0.869442
Wnk1:6:119923969-119924297:-1	Wnk1	UTR3	0.299171	0.154303	5.53902e-12	1.82599e-10	0.610003
Ppfibp1:6:146992415-146998348:1	Ppfibp1	intron;exon	0.154107	0.137092	7.75024e-12	2.52065e-10	-0.536064
Tcf4:18:69597037-69597469:1	Tcf4	intron;exon	0.100603	0.148368	9.43328e-12	3.04758e-10	-0.857457
Ppfibp1:6:147031623-147032025:1	Ppfibp1	UTR3	0.158628	0.0623145	9.80457e-12	3.12585e-10	0.786871
Prex2:1:11303160-11303681:1	Prex2	UTR3	0.106255	0.0836795	1.02005e-11	3.20983e-10	1.07443
Tspan7:X:10485158-10485408:1	Tspan7	intron;exon	0.00904295	0.267656	1.17718e-11	3.63352e-10	-1.58573
Nck1:9:100508365-100546134:-1	Nck1	UTR5;intron;exon	0.106631	0.11632	1.35857e-11	4.16684e-10	0.82872
Crispld2:8:120051058-120051749:1	Crispld2	UTR3	0.834213	0.0332344	2.75775e-11	8.40506e-10	0.755085
Lsp1:7:142471758-142472106:1	Lsp1	UTR5;intron;exon	0.237754	0.00474777	3.20502e-11	9.70721e-10	2.43364
Sept11:5:93176058-93176447:1	Sept11	UTR3	0.210249	0.0326409	3.35233e-11	1.00903e-09	1.28873
Flt1:5:147561604-147561915:-1	Flt1	UTR3	0.0222306	0.280119	4.2583e-11	1.27381e-09	1.29712
Mlec:5:115147736-115150835:-1	Mlec	UTR3	0.148078	0.112166	4.41616e-11	1.31293e-09	-0.543849
Mlec:5:115142981-115143310:-1	Mlec	UTR3	0.143934	0.0367953	5.3936e-11	1.59374e-09	0.963276
Cd47:16:49914618-49915010:1	Cd47	UTR3	0.448003	0.159644	6.21159e-11	1.81333e-09	0.590362
Neat1:19:5832795-5833197:-1	Neat1	exon	0.263753	0.0783383	8.17039e-11	2.34282e-09	0.52093
Lsp1:7:142471810-142472014:1	Lsp1	UTR5;intron;exon	0.232479	0.00474777	1.28974e-10	3.592e-09	2.38692
Fto:8:91668043-91668439:1	Fto	UTR3	0.127355	0.0296736	1.38346e-10	3.831e-09	1.16423
Mgll:6:88827952-88828360:1	Mgll	UTR3	0.0798794	0.420178	1.92042e-10	5.19908e-09	0.788448
Slc38a2:15:96687394-96687688:-1	Slc38a2	UTR3	0.186511	0.072997	2.12386e-10	5.6863e-09	0.806629
Qk:17:10210143-10210583:-1	Qk	UTR3	0.135268	0.176261	2.68236e-10	7.14214e-09	-0.598048
Itgb1:8:128732203-128732659:1	Itgb1	UTR3	0.202713	0.12997	2.75934e-10	7.30698e-09	0.702686
Ndrg1:15:66930393-66930819:-1	Ndrg1	UTR3	0.0693293	0.280712	4.48102e-10	1.16123e-08	-0.549264
Dpt:1:164823647-164823881:1	Dpt	UTR3	0.596835	0.00830861	4.85548e-10	1.24496e-08	1.69233
Mbnl2:14:120275693-120275819:1	Mbnl2	UTR5;exon	0.104371	0.118694	7.4952e-10	1.90166e-08	-0.768544
Hnrnpa2b1:6:51466446-51467398:-1	Hnrnpa2b1	intron;exon	0.0953278	0.110979	8.03256e-10	2.02738e-08	-0.804067
Ptprg:14:11964002-11964436:1	Ptprg	intron;exon	0.037679	0.193472	9.77216e-10	2.42851e-08	-0.60149
Actn4:7:28960940-28962140:-1	Actn4	intron;exon	0.094951	0.189318	9.90181e-10	2.44817e-08	-0.612814
Utrn:10:12720815-12727890:-1	Utrn	intron;exon	0.0546345	0.182789	1.09466e-09	2.67915e-08	-0.66598
Ptprg:14:12241628-12242041:1	Ptprg	UTR3	0.050113	0.104451	1.09378e-09	2.67915e-08	0.782667
Pdlim7:13:55506743-55507179:-1	Pdlim7	UTR3	0.145441	0.0302671	1.13283e-09	2.74485e-08	1.03494
Hook3:8:26021421-26021723:-1	Hook3	UTR3	0.118689	0.0296736	1.12802e-09	2.74485e-08	0.968992
Slc38a2:15:96687394-96687600:-1	Slc38a2	UTR3	0.181236	0.0718101	1.20474e-09	2.89019e-08	0.78512
Qk:17:10206471-10206941:-1	Qk	UTR3	0.161266	0.095549	1.22272e-09	2.91888e-08	0.638399
Jak1:4:101152367-101152675:-1	Jak1	UTR3	0.299548	0.110386	1.27521e-09	3.01448e-08	0.724238
Utrn:10:12382188-12382502:-1	Utrn	UTR3	0.0836473	0.113947	1.28763e-09	3.02906e-08	0.682809
Col1a1:11:94952636-94953042:1	Col1a1	UTR3	0.581763	0.0290801	1.30635e-09	3.05826e-08	-1.34526
Plk2:13:110396531-110397627:1	Plk2	intron;exon	0.0723436	0.176261	1.31695e-09	3.06825e-08	0.551578
Plk2:13:110396522-110398004:1	Plk2	intron;exon	0.0727204	0.178042	1.39951e-09	3.245e-08	0.548298
Pten:19:32758447-32758860:1	Pten	intron;exon	0.148832	0.0795252	1.61252e-09	3.72109e-08	-0.750634
Dab2ip:2:35707713-35710061:1	Dab2ip	UTR3	0.0633007	0.179228	1.82153e-09	4.18348e-08	-0.612408
Reep3:10:67012761-67013197:-1	Reep3	UTR3	0.103617	0.12819	1.93592e-09	4.40444e-08	-0.733207
Dab2ip:2:35730555-35730994:1	Dab2ip	UTR3	0.100603	0.14184	2.01576e-09	4.56466e-08	0.568337
Zbtb20:16:43578372-43578828:1	Zbtb20	intron;exon	0.15373	0.0688427	2.07437e-09	4.67553e-08	-0.986777
Dnajc19:3:34057068-34057461:-1	Dnajc19	UTR3	0.179352	0.0338279	2.66098e-09	5.88817e-08	0.942761
Zbtb20:16:43463059-43463545:1	Zbtb20	intron;exon	0.10324	0.0474777	2.89903e-09	6.27175e-08	-1.11981
Ptov1:7:44863195-44863377:-1	Ptov1	UTR3	0.231349	0.106231	3.07906e-09	6.57319e-08	-0.642251
Ccni:5:93187439-93187846:-1	Ccni	intron;exon	0.217784	0.0860534	3.32336e-09	7.06359e-08	-0.686606
Ssrp1:2:85044293-85045813:1	Ssrp1	intron;exon	0.102864	0.104451	3.40692e-09	7.20957e-08	-0.695731
Flt1:5:147699803-147725778:-1	Flt1	UTR5;intron;exon	0.0109269	0.479525	4.47939e-09	9.39702e-08	-1.09085
Thra:11:98768583-98769006:1	Thra	UTR3	0.426526	0.134718	4.78229e-09	9.98921e-08	0.507184
Serpine1:5:137070143-137070590:-1	Serpine1	intron;exon	0.260362	0.00771513	5.04939e-09	1.05019e-07	1.58909
Tspan13:12:36014954-36015398:-1	Tspan13	UTR3	0.0241145	0.675371	5.21295e-09	1.07498e-07	-0.76578
Gatad2a:8:69935889-69996229:-1	Gatad2a	UTR5;intron;exon	0.0813866	0.124629	7.09687e-09	1.44352e-07	-0.530905
Mesdc2:7:83895498-83897904:1	Mesdc2	UTR3	0.138282	0.0818991	7.42912e-09	1.50006e-07	-0.721396
Gatad2a:8:69908604-69909090:-1	Gatad2a	UTR3	0.107008	0.0801187	8.5466e-09	1.71144e-07	0.64087
Thra:11:98764707-98765128:1	Thra	UTR3	0.291258	0.170326	8.82123e-09	1.75916e-07	-0.575042
Aff4:11:53420737-53421295:1	Aff4	UTR3	0.14431	0.0362018	9.03786e-09	1.79498e-07	0.873584
Eif3a:19:60761116-60761434:-1	Eif3a	UTR3	0.233233	0.11454	9.82448e-09	1.94324e-07	0.559841
Crispld2:8:120052406-120052793:1	Crispld2	UTR3	0.727581	0.0498516	1.21163e-08	2.36757e-07	-0.691641
Lima1:15:99778470-99778775:-1	Lima1	UTR3	0.20422	0.101484	1.22887e-08	2.39161e-07	0.558988
Slc44a1:4:53567397-53567841:1	Slc44a1	UTR3	0.337604	0.0753709	1.69494e-08	3.28547e-07	-0.591145
Slc44a1:4:53622052-53622478:1	Slc44a1	UTR3	0.302185	0.0249258	1.73092e-08	3.34184e-07	0.916624
Slfn5:11:82962493-82962941:1	Slfn5	UTR3	0.089676	0.241543	2.19431e-08	4.2197e-07	-0.576894
Rab11a:9:64735889-64736335:-1	Rab11a	intron;exon	0.0422005	0.124036	2.45559e-08	4.68495e-07	-0.968116
Msn:X:96155492-96163440:1	Msn	intron;exon	0.114167	0.211869	2.77644e-08	5.25572e-07	-0.50226
Tor1aip1:1:156004599-156005083:-1	Tor1aip1	UTR3	0.190279	0.0545994	3.00258e-08	5.63972e-07	0.746847
Sec61a1:6:88513734-88514144:-1	Sec61a1	intron;exon	0.151846	0.0807122	3.18109e-08	5.92906e-07	-0.649262
Celf1:2:91018830-91019497:1	Celf1	UTR3	0.110399	0.0913947	3.84886e-08	7.09185e-07	-0.528917
Cuedc1:11:88193727-88194140:1	Cuedc1	UTR3	0.148832	0.0623145	3.98222e-08	7.30979e-07	0.691739
Grb10:11:11930508-11930795:-1	Grb10	UTR3	0.148832	0.0700297	4.02669e-08	7.36353e-07	0.693692
Celf1:2:91014783-91015211:1	Celf1	UTR3	0.11153	0.0373887	4.44487e-08	8.09769e-07	0.798831
Ntan1:16:13828946-13829390:1	Ntan1	intron;exon	0.129616	0.0896142	5.92438e-08	1.05939e-06	-0.698692
Acyp2:11:30505991-30506383:-1	Acyp2	UTR3	0.210625	0.0599407	6.418e-08	1.14344e-06	0.666235
Gspt1:16:11220374-11220800:-1	Gspt1	UTR3	0.185004	0.0712166	7.05305e-08	1.23837e-06	0.671858
Zfp521:18:13688200-13688627:-1	Zfp521	UTR3	0.119442	0.0124629	7.65969e-08	1.34003e-06	1.45053
Bnip2:9:70001930-70003704:1	Bnip2	intron;exon	0.113791	0.15727	8.65086e-08	1.50799e-06	-0.573655
Abcf1:17:35956819-35957131:-1	Abcf1	UTR3	0.170686	0.0949555	9.60903e-08	1.66305e-06	0.579574
Fkbp1a:2:151544284-151544691:1	Fkbp1a	intron;exon	0.082517	0.119881	1.00731e-07	1.73717e-06	-0.736315
Heg1:16:33722507-33722922:1	Heg1	intron;exon	0.165034	0.140059	1.28962e-07	2.18513e-06	-0.519498
Pcmtd1:1:7172230-7172801:1	Pcmtd1	UTR3	0.160512	0.0902077	1.38749e-07	2.34279e-06	0.623482
Ube2h:6:30211289-30211683:-1	Ube2h	UTR3	0.148078	0.0468843	1.45937e-07	2.45559e-06	1.11782
Klf6:13:5869973-5870393:1	Klf6	UTR3	0.160889	0.103858	1.93399e-07	3.23176e-06	0.57767
Nfib:4:82295240-82295678:-1	Nfib	UTR3	0.240769	0.122255	1.96044e-07	3.26471e-06	0.669779
Reep5:18:34344889-34345179:-1	Reep5	UTR3	0.333836	0.0985163	2.1216e-07	3.48519e-06	0.598787
Golim4:3:75876343-75876944:-1	Golim4	UTR3	0.296157	0.0474777	2.17851e-07	3.56657e-06	0.647433
Msn:X:96155457-96160301:1	Msn	intron;exon	0.0957046	0.183976	2.4826e-07	4.05074e-06	-0.512355
Svil:18:5118843-5119299:1	Svil	UTR3	0.105124	0.0219585	2.56305e-07	4.15403e-06	1.08929
Nr3c1:18:39410545-39410854:-1	Nr3c1	UTR3	0.221929	0.101484	2.57325e-07	4.15665e-06	0.544605
Cisd2:3:135409973-135410396:-1	Cisd2	UTR3	0.129239	0.0777448	2.58282e-07	4.15826e-06	-0.710174
Aplp2:9:31157624-31158675:-1	Aplp2	intron;exon	0.0546345	0.122849	2.76724e-07	4.4112e-06	-0.729481
Tmed10:12:85340614-85340932:-1	Tmed10	UTR3	0.28523	0.0896142	4.04705e-07	6.32645e-06	0.680973
Slc6a6:6:91758722-91759066:1	Slc6a6	UTR3	0.066315	0.267656	4.489e-07	6.90594e-06	0.578533
Cyth3:5:143625004-143625416:1	Cyth3	intron;exon	0.155614	0.062908	4.81478e-07	7.36038e-06	-0.675708
Tmbim1:1:74303256-74303653:-1	Tmbim1	UTR5;intron;exon	0.163527	0.124629	5.02553e-07	7.6584e-06	-0.533141
Hectd1:12:51743722-51744050:-1	Hectd1	UTR3	0.137151	0.0593472	5.28424e-07	7.9588e-06	0.667504
Srsf7:17:80200089-80200382:-1	Srsf7	UTR3	0.169555	0.0735905	5.62404e-07	8.38587e-06	0.599996
Sp100:1:85682272-85682699:1	Sp100	UTR3	0.0486059	0.135312	7.47443e-07	1.1043e-05	-0.731812
Pabpc1:15:36608856-36608973:-1	Pabpc1	UTR5;exon	0.206104	0.150148	9.05666e-07	1.32195e-05	-0.559729
Adamts1:16:85799932-85800352:-1	Adamts1	intron;exon	0.103994	0.104451	1.00144e-06	1.44005e-05	-0.546062
Ushbp1:8:71385322-71385795:-1	Ushbp1	UTR3	0.0414469	0.475371	1.02631e-06	1.47145e-05	0.54168
Pum2:12:8752139-8752581:1	Pum2	UTR3	0.156368	0.0694362	1.06212e-06	1.50498e-05	0.518577
Nrp1:8:128497789-128498647:1	Nrp1	intron;exon	0.0470987	0.202967	1.14527e-06	1.61806e-05	-0.756287
Rasgrp3:17:75527529-75527953:1	Rasgrp3	UTR3	0.00226074	0.178042	1.18861e-06	1.66475e-05	-1.84314
Rasgrp3:17:75528657-75529043:1	Rasgrp3	UTR3	0.0116805	0.160237	1.19233e-06	1.66513e-05	0.837085
Hp1bp3:4:138242761-138243200:1	Hp1bp3	UTR3	0.279955	0.0919881	1.21902e-06	1.69752e-05	0.537725
Mcf2l:8:12973086-12973506:1	Mcf2l	intron;exon	0.00941974	0.265282	1.33554e-06	1.84915e-05	-0.79275
Mcf2l:8:13020091-13020540:1	Mcf2l	UTR3	0.014318	0.132938	1.37624e-06	1.90007e-05	1.02917
Otub1:19:7198202-7198517:-1	Otub1	UTR3	0.146948	0.0563798	1.45175e-06	1.99297e-05	0.622055
Canx:11:50297295-50299354:-1	Canx	intron;exon	0.155614	0.103858	1.47408e-06	2.01737e-05	-0.564845
Cisd2:3:135406412-135406724:-1	Cisd2	UTR3	0.191409	0.0498516	1.65103e-06	2.21019e-05	0.701702
Mtch1:17:29332594-29332822:-1	Mtch1	UTR3	0.129239	0.00949555	1.67972e-06	2.2424e-05	1.42076
Eif3j1:2:122041181-122050769:1	Eif3j1	intron;exon	0.102864	0.0908012	2.13908e-06	2.83223e-05	-0.538185
Tcf25:8:123401460-123401914:1	Tcf25	UTR3	0.114544	0.074184	2.15192e-06	2.84147e-05	-0.693443
Gm4070:7:105895139-105896133:-1	Gm4070	UTR3	0.0414469	0.233234	2.35692e-06	3.10371e-05	0.675964
Ugp2:11:21370079-21370553:-1	Ugp2	UTR5;intron;exon	0.220045	0.00830861	2.37569e-06	3.11994e-05	1.34514
Tmed2:5:124541323-124541773:1	Tmed2	intron;exon	0.160136	0.0866469	2.76852e-06	3.58723e-05	-0.623756
Ebf1:11:44617895-44618009:1	Ebf1	UTR5;exon	0.140543	0.084273	3.02536e-06	3.90957e-05	-0.634149
Ube2d2a:18:35806755-35807172:1	Ube2d2a	UTR3	0.181613	0.0646884	3.2145e-06	4.14295e-05	0.703583
Gle1:2:29955301-29959227:1	Gle1	UTR3	0.119819	0.0830861	3.72102e-06	4.74528e-05	0.570689
Nes:3:87980032-87980451:1	Nes	UTR3	0.0474755	0.149555	4.03038e-06	5.09953e-05	0.792861
Rbpj:5:53655523-53656289:1	Rbpj	UTR3	0.126978	0.0183976	4.68325e-06	5.86434e-05	0.947128
Peak1:9:56201126-56201436:-1	Peak1	UTR3	0.142803	0.0575668	5.02462e-06	6.19575e-05	0.591427
Smarce1:11:99209047-99209348:-1	Smarce1	UTR3	0.115674	0.0611276	5.36837e-06	6.58611e-05	0.60463
Prpf6:2:181654802-181655660:1	Prpf6	UTR3	0.119442	0.052819	5.47288e-06	6.69737e-05	0.569203
Apopt1:12:111713261-111722784:1	Apopt1	UTR3	0.104748	0.0818991	5.86751e-06	7.16221e-05	-0.604028
Ecm2:13:49532393-49532789:1	Ecm2	UTR3	0.108892	0.0451039	6.05814e-06	7.37632e-05	-0.840052
Socs2:10:95411462-95411928:-1	Socs2	UTR3	0.262999	0.0884273	6.79788e-06	8.2151e-05	0.67063
Nrp1:8:128431863-128432145:1	Nrp1	intron;exon	0.0244913	0.119881	6.87062e-06	8.28235e-05	-0.87309
Thap3:4:151982639-151982931:-1	Thap3	UTR3	0.177845	0.0771513	7.12408e-06	8.56657e-05	0.533299
Nrp1:8:128431809-128434462:1	Nrp1	intron;exon	0.0282592	0.128783	8.43184e-06	0.000100642	-0.814568
Higd1a:9:121848560-121848864:-1	Higd1a	UTR3	0.151469	0.0338279	8.53175e-06	0.000101335	0.78807
Plcb4:2:135742368-135742872:1	Plcb4	intron;exon	0.0192163	0.116914	9.12908e-06	0.000107118	-0.84889
Slc3a2:19:8713161-8713592:-1	Slc3a2	intron;exon	0.116428	0.0569733	9.31953e-06	0.000109088	0.601006
Tpr:1:150447511-150449935:1	Tpr	UTR3	0.127355	0.135905	1.03396e-05	0.000119299	-0.552858
Tgfbr1:4:47414533-47414931:1	Tgfbr1	UTR3	0.111153	0.0195846	1.08828e-05	0.000124972	0.908845
B230219D22Rik:13:55703107-55703499:1	B230219D22Rik	UTR3	0.14431	0.0925816	1.1049e-05	0.00012658	0.509841
Creg1:1:165774876-165775308:1	Creg1	UTR3	0.171816	0.0267062	1.39704e-05	0.000157443	0.795656
1700025G04Rik:1:151892555-151892977:-1	1700025G04Rik	UTR3	0.143934	0.0777448	1.43517e-05	0.000161365	0.56151
Smap1:1:23845584-23846019:-1	Smap1	UTR3	0.150716	0.0492582	1.46523e-05	0.000164363	0.630019
Arhgap31:16:38598340-38598620:-1	Arhgap31	UTR3	0.0482291	0.192285	1.61892e-05	0.000180352	0.619863
Srsf11:3:158010865-158011352:-1	Srsf11	UTR3	0.160136	0.0724036	1.82174e-05	0.000201555	0.621701
Fubp1:3:152223726-152224182:1	Fubp1	UTR3	0.112283	0.0884273	1.86367e-05	0.000205726	0.555986
Pabpc4:4:123298006-123298810:1	Pabpc4	UTR3	0.162773	0.0439169	1.89575e-05	0.000208791	0.697957
Rsu1:2:13167489-13168044:-1	Rsu1	intron;exon	0.125471	0.132938	1.94511e-05	0.000213258	-0.508886
Acin1:14:54642161-54642474:-1	Acin1	UTR3	0.160136	0.0789318	1.95141e-05	0.000213466	0.520113
Gle1:2:29938473-29938953:1	Gle1	intron;exon	0.0870384	0.125816	1.97524e-05	0.000215101	-0.502101
Ceacam1:7:25463361-25463703:-1	Ceacam1	UTR3	0.0075358	0.297923	2.01619e-05	0.000219068	-0.835334
Eif4g2:7:111070677-111071146:-1	Eif4g2	UTR3	0.165034	0.0652819	2.04216e-05	0.000221394	0.580139
Ceacam1:7:25461707-25462000:-1	Ceacam1	UTR3	0.0146948	0.181009	2.0597e-05	0.000222797	0.819941
Pofut2:10:77259300-77260781:1	Pofut2	UTR5;intron;exon	0.136021	0.0409496	2.1319e-05	0.000229582	-0.709035
Arglu1:8:8682285-8682700:-1	Arglu1	intron;exon	0.0840241	0.121068	2.17278e-05	0.000232435	-0.579391
Ttc28:5:111288438-111288903:1	Ttc28	UTR3	0.118312	0.0439169	2.3081e-05	0.000244749	0.630769
Cbx5:15:103191544-103191863:-1	Cbx5	UTR3	0.244913	0.0439169	2.32729e-05	0.000246245	0.64028
Bicc1:10:70922832-70923137:-1	Bicc1	UTR3	0.386209	0.020178	2.77816e-05	0.000291281	-0.980299
Mnat1:12:73272455-73272868:1	Mnat1	UTR3	0.108515	0.04273	2.82331e-05	0.000294865	0.640114
Gprc5b:7:118972047-118972358:-1	Gprc5b	UTR3	0.127355	0.0468843	2.8606e-05	0.000297477	0.527716
Sept11:5:93174540-93175020:1	Sept11	UTR3	0.189525	0.0908012	2.94446e-05	0.00030424	-0.516487
Ptbp3:4:59548439-59548878:-1	Ptbp3	UTR5;intron;exon	0.0787491	0.134718	3.58043e-05	0.000365279	-0.568978
Stk38:17:28970885-28971183:-1	Stk38	UTR3	0.142427	0.0694362	3.98184e-05	0.000404833	0.545705
Tbl1x:X:77662595-77662919:1	Tbl1x	UTR3	0.112283	0.0504451	4.20926e-05	0.00042496	0.582273
Pabpc4:4:123298457-123298823:1	Pabpc4	UTR3	0.152223	0.041543	4.49997e-05	0.000448701	0.678231
Tie1:4:118478001-118478457:-1	Tie1	UTR3	0.00113037	0.121068	4.86208e-05	0.00047987	-2.44321
Itgb1:8:128724155-128726169:1	Itgb1	UTR3	0.0757347	0.108605	6.03911e-05	0.000587661	-0.576599
Camk2d:3:126843235-126843780:1	Camk2d	UTR3	0.110776	0.0498516	7.08518e-05	0.000678553	0.532191
Gle1:2:29959017-29959462:1	Gle1	UTR3	0.10211	0.0718101	7.75162e-05	0.000735115	0.53796
Stag2:X:42276768-42277185:1	Stag2	UTR3	0.122833	0.0557864	9.09926e-05	0.000852901	0.530676
Fam220a:5:143550124-143550543:1	Fam220a	intron;exon	0.107762	0.0474777	9.15027e-05	0.000856027	-0.676127
Fgfr1op2:6:146588811-146592897:1	Fgfr1op2	UTR3	0.1737	0.0563798	9.21276e-05	0.000858761	0.615231
Ssr4:X:73790425-73790652:1	Ssr4	intron;exon	0.108515	0.0593472	9.76554e-05	0.000904853	-0.640135
Ttc28:5:111289478-111289780:1	Ttc28	UTR3	0.134137	0.0534125	9.84717e-05	0.00090894	0.505975
1500011K16Rik:2:127791388-127791665:-1	1500011K16Rik	UTR3	0.134137	0.0451039	0.000108732	0.000992304	0.572681
Ttc28:5:111288900-111289358:1	Ttc28	UTR3	0.103617	0.0350148	0.000119118	0.00108099	0.689129
Kitl:10:100099976-100100413:1	Kitl	UTR3	0.0354182	0.337092	0.000127293	0.00114658	0.523524
Dpt:1:164823099-164823447:1	Dpt	UTR3	0.427656	0.0272997	0.000130536	0.00117144	-0.791357
Ppp2ca:11:52123018-52123465:1	Ppp2ca	UTR3	0.100603	0.0646884	0.000143111	0.00126886	-0.598729
Tsn:1:118298480-118298915:-1	Tsn	UTR3	0.119066	0.0308605	0.000143397	0.00126886	0.727287
Mafb:2:160363703-160364100:-1	Mafb	UTR3	0.135644	0.00652819	0.000147521	0.00130216	1.29869
Kif5b:18:6202201-6202645:-1	Kif5b	UTR3	0.108139	0.0439169	0.000154481	0.00135865	0.629827
Btnl9:11:49167731-49169249:-1	Btnl9	UTR3	0.0075358	0.307418	0.000157933	0.00138649	-0.762378
Btnl9:11:49165585-49165868:-1	Btnl9	UTR3	0.0139412	0.223739	0.000158325	0.00138742	0.72577
Papola:12:105829160-105836944:1	Papola	UTR3	0.128485	0.0872404	0.000171375	0.00149368	-0.514565
Ogn:13:49623227-49623651:1	Ogn	UTR3	0.6315	0.0166172	0.000174177	0.00151537	0.747256
Atp2b1:10:99023351-99023837:1	Atp2b1	UTR3	0.108892	0.0652819	0.000179645	0.0015518	0.513302
Ghr:15:3317760-3318046:-1	Ghr	UTR3	0.196307	0.0231454	0.00018361	0.00158323	0.727009
Dusp11:6:85947346-85950026:-1	Dusp11	UTR3	0.111907	0.0623145	0.000215224	0.00180134	0.509839
Slc1a5:7:16786742-16787228:1	Slc1a5	intron;exon	0.123587	0.0231454	0.000233668	0.00193565	-0.871416
Mtss1:15:58941244-58941522:-1	Mtss1	UTR3	0.0139412	0.112166	0.000238742	0.0019743	0.911776
Rab8b:9:66843672-66843960:-1	Rab8b	UTR3	0.116051	0.0362018	0.000248827	0.00204723	0.563875
Ncl:1:86359240-86359400:-1	Ncl	UTR5;exon	0.138659	0.0587537	0.00028029	0.00227908	0.562285
Ubxn1:19:8871641-8873985:1	Ubxn1	UTR5;intron;exon	0.105124	0.0735905	0.0002803	0.00227908	-0.523105
Mydgf:17:56176327-56176477:-1	Mydgf	UTR3	0.136398	0.0356083	0.000289782	0.00234476	0.615431
Nrp1:8:128503926-128504201:1	Nrp1	UTR3	0.0666918	0.135905	0.000291719	0.00235219	0.50557
Cd93:2:148437534-148437944:-1	Cd93	UTR3	0.00866616	0.309199	0.000308577	0.0024676	-0.860616
Gulp1:1:44796418-44796838:1	Gulp1	UTR3	0.122457	0.0362018	0.000354364	0.00275642	0.513153
Ap2b1:11:83404617-83405035:1	Ap2b1	UTR3	0.162773	0.0522255	0.000356329	0.00275842	0.592838
Pum1:4:130781168-130781564:1	Pum1	UTR3	0.130746	0.0557864	0.000368315	0.00282862	0.570866
Arf4:14:26653068-26653490:1	Arf4	UTR3	0.102487	0.0124629	0.000377671	0.00288674	0.974882
Serpine1:5:137061504-137061749:-1	Serpine1	UTR3	0.128862	0.0142433	0.000422214	0.00318515	-0.731134
Serpine1:5:137061504-137061857:-1	Serpine1	UTR3	0.136775	0.0148368	0.000443736	0.00331843	-0.666549
Adamts5:16:85859480-85860068:-1	Adamts5	UTR3	0.396383	0.0320475	0.000447464	0.00334116	-0.676746
Ube2s:7:4810979-4811675:-1	Ube2s	UTR5;intron;exon	0.146194	0.0456973	0.000470196	0.00350011	0.521223
Dpt:1:164818862-164823451:1	Dpt	UTR3	0.525245	0.0320475	0.000472166	0.00350938	-0.63075
Nek7:1:138484066-138484530:-1	Nek7	UTR3	0.103994	0.0385757	0.000501094	0.00370733	0.815356
Adamts2:11:50807165-50807573:1	Adamts2	UTR3	0.196307	0.0124629	0.000505175	0.00373183	-1.09023
Sfrp1:8:23412001-23417447:1	Sfrp1	intron;exon	0.288998	0.00178042	0.000511778	0.00377485	1.66706
Tceb1:1:16641725-16642034:-1	Tceb1	UTR3	0.119442	0.04273	0.000535562	0.00393232	0.746164
Pecam1:11:106679667-106681581:-1	Pecam1	intron;exon	0.00640543	0.201187	0.000534961	0.00393232	-1.05097
Sept8:11:53549178-53549565:1	Sept8	UTR3	0.217031	0.0160237	0.000557168	0.00405277	0.750267
Atrx:X:105797615-105797920:-1	Atrx	UTR3	0.105878	0.0652819	0.000557821	0.00405277	0.509571
Timp3:10:86345775-86346237:1	Timp3	UTR3	0.112283	0.0789318	0.000571319	0.00413844	-0.54312
Col1a2:6:4541123-4541544:1	Col1a2	UTR3	0.574604	0.0332344	0.000580153	0.00419615	-0.649003
Plscr4:9:92484865-92485469:1	Plscr4	intron;exon	0.0881688	0.109792	0.000583285	0.00421252	-0.625056
Ushbp1:8:71390358-71390772:-1	Ushbp1	intron;exon	0.00678222	0.235015	0.000644093	0.00459011	-0.888599
Gimap5:6:48753811-48754200:1	Gimap5	UTR3	0.00113037	0.112166	0.000697694	0.00492319	-1.85331
Gimap5:6:48753176-48753617:1	Gimap5	UTR3	0.00678222	0.102077	0.000697943	0.00492319	0.787897
Cxcl14:13:56289654-56296185:-1	Cxcl14	UTR3	0.162773	0.0261128	0.000712387	0.00501049	-0.659947
Dlgap4:2:156763949-156764363:1	Dlgap4	UTR3	0.106631	0.0255193	0.000823412	0.0057249	0.693386
Apbb1ip:2:22875240-22875653:1	Apbb1ip	UTR3	0.18312	0.0118694	0.000944475	0.00644637	-0.95029
Itpkb:1:180336982-180337384:1	Itpkb	intron;exon	0.0165787	0.154896	0.000974271	0.00661249	-0.661488
Gm4070:7:105953847-105953967:-1	Gm4070	UTR5;intron;exon	0.0120573	0.207122	0.00111842	0.00751714	-0.695518
Sec22b:3:97922854-97923276:1	Sec22b	UTR3	0.125094	0.0397626	0.00122041	0.00807939	-0.550671
Crtc3:7:80586627-80586962:-1	Crtc3	UTR3	0.185381	0.0166172	0.00127735	0.00837625	0.657961
Itga6:2:71856355-71856776:1	Itga6	UTR3	0.00489827	0.194065	0.00131709	0.00861353	-0.934936
Abca8a:11:110056036-110056744:-1	Abca8a	intron;exon	0.136775	0.00118694	0.00143548	0.00927513	2.33924
Fam114a1:5:65015313-65030180:1	Fam114a1	intron;exon	0.175961	0.0278932	0.00150739	0.00962425	-0.611374
Elf1:14:79582064-79582476:1	Elf1	UTR3	0.122457	0.0765579	0.00154881	0.00981114	0.524587

## Sheet: Sham EC vs MI leuk.
Peak	gene_name	genomic_feature(s)	population1_pct	population2_pct	pvalue	padj	Log2_fold_change
H3f3b:11:116022757-116023668:-1	H3f3b	UTR3	0.837389	0.964381	2.66291e-146	8.39351e-143	-0.536039
Fyb:15:6654438-6654901:1	Fyb	intron;exon	0.239763	0.224399	2.99262e-101	4.71637e-98	1.74633
Akap13:7:75701942-75702111:1	Akap13	UTR5;intron;exon	0.00474777	0.228851	5.65009e-98	5.93636e-95	-5.43796
H3f3b:11:116022274-116022678:-1	H3f3b	UTR3	0.858754	0.700801	7.08934e-75	5.5864e-72	0.8298
Mbnl1:3:60473366-60473906:1	Mbnl1	intron;exon	0.00534125	0.352627	1.12224e-68	7.07462e-66	-4.51153
Lrrfip1:1:91128527-91128944:1	Lrrfip1	UTR3	0.131751	0.0186999	1.35198e-65	7.10239e-63	3.85695
Fyb:15:6652367-6663313:1	Fyb	UTR3	0.245104	0.324132	1.3239e-61	5.96133e-59	1.06997
Fyb:15:6580361-6580782:1	Fyb	exon	0.0041543	0.28228	1.00635e-58	3.96503e-56	-4.61202
Fyb:15:6580936-6632349:1	Fyb	UTR5;intron;exon	0.00949555	0.333037	1.38742e-58	4.85904e-56	-3.51493
Akap13:7:75685192-75697485:1	Akap13	intron;exon	0.200593	0.100623	2.36551e-54	7.45608e-52	1.68264
Gimap6:6:48703100-48703528:-1	Gimap6	UTR3	0.0290801	0.154942	1.27374e-51	3.3457e-49	-2.89316
Tubb5:17:35833921-35834191:-1	Tubb5	UTR3	0.246291	0.349955	5.99483e-44	1.18098e-41	-1.03089
Adgre5:8:83723279-83723798:-1	Adgre5	UTR3	0.207122	0.324132	1.57875e-36	2.9272e-34	1.04699
Sparc:11:55394500-55394925:-1	Sparc	UTR3	0.847478	0.287622	7.18971e-36	1.19274e-33	-0.650974
Ablim1:19:57118440-57118872:-1	Ablim1	UTR5;intron;exon	0.0243323	0.116652	1.54602e-34	2.43652e-32	-2.43538
Tmem243:5:9118531-9119140:1	Tmem243	UTR3	0.0759644	0.238646	1.92505e-34	2.88941e-32	-1.40517
S1pr1:3:115710433-115710818:-1	S1pr1	UTR3	0.372107	0.183437	4.09383e-32	5.47303e-30	0.920283
S1pr1:3:115714460-115715072:-1	S1pr1	UTR5;intron;exon	0.162018	0.218166	4.34092e-32	5.47303e-30	-1.104
Gm20696:6:99257484-99257820:-1	Gm20696	UTR3	0.00949555	0.120214	4.21106e-32	5.47303e-30	-3.36771
Foxp1:6:99257471-99257902:-1	Gm20696	UTR3	0.00949555	0.120214	4.21106e-32	5.47303e-30	-3.36771
Ccnd3:17:47578849-47579344:1	Ccnd3	intron;exon	0.011276	0.109528	5.27238e-31	6.15501e-29	-3.17532
Ebf1:11:45004770-45005188:1	Ebf1	UTR3	0.173294	0.0739092	1.85552e-30	2.08879e-28	2.16502
Myo10:15:25714074-25724022:1	Myo10	intron;exon	0.327596	0.217275	6.74446e-28	6.85759e-26	-0.635551
Myo10:15:25813249-25813673:1	Myo10	UTR3	0.156083	0.0115761	8.39133e-28	8.26546e-26	2.93216
Fyb:15:6619522-6632880:1	Fyb	intron;exon	0.00474777	0.194123	1.29482e-27	1.23675e-25	-3.49945
Neat1:19:5842246-5842723:-1	Neat1	exon	0.353709	0.379341	1.82051e-26	1.68772e-24	0.778271
Calm3:7:16915379-16915651:-1	Calm3	UTR3	0.302077	0.241318	6.20967e-26	5.59225e-24	0.621733
Calm3:7:16916778-16917484:-1	Calm3	UTR3	0.102077	0.215494	6.5277e-26	5.71537e-24	-1.10984
Rab2a:4:8578558-8606719:1	Rab2a	UTR3	0.347181	0.422084	7.9076e-26	6.55915e-24	-0.680947
Ebf1:11:44617424-44617812:1	Ebf1	UTR5;exon	0.394659	0.445236	2.62077e-25	2.11812e-23	-0.605144
Gnb1:4:155558929-155559269:1	Gnb1	UTR3	0.463501	0.234194	2.89716e-24	2.28296e-22	0.870132
Rab2a:4:8607144-8607778:1	Rab2a	UTR3	0.356677	0.174533	8.38129e-24	6.44337e-22	0.925117
Fyb:15:6640390-6649091:1	Fyb	intron;exon	0.0041543	0.157614	5.34982e-23	4.01491e-21	-3.77978
Eif4a1:11:69667309-69667769:-1	Eif4a1	UTR3	0.344807	0.443455	7.06979e-23	5.18232e-21	-0.555322
Ptma:1:86529075-86529856:1	Ptma	UTR3	0.477745	0.317008	1.3288e-19	9.30749e-18	0.631822
Ppp1r12a:10:108253306-108253577:1	Ppp1r12a	intron;exon	0.179228	0.0525378	1.6612e-19	1.11407e-17	1.42379
Map1lc3b:8:121597640-121598082:1	Map1lc3b	UTR3	0.486647	0.345503	1.90814e-19	1.25301e-17	0.675459
Fkbp1a:2:151559422-151560862:1	Fkbp1a	UTR3	0.483086	0.265361	4.34307e-19	2.73787e-17	-0.612267
Nck1:9:100508365-100546134:-1	Nck1	UTR5;intron;exon	0.11632	0.079252	5.56553e-19	3.37356e-17	-1.51389
Lrrc58:16:37888445-37888858:1	Lrrc58	UTR3	0.168546	0.0854853	9.07612e-19	5.39772e-17	1.20995
Adgre5:8:83740289-83741326:-1	Adgre5	UTR5;intron;exon	0.0949555	0.398931	3.84153e-18	2.24232e-16	-0.719274
Slc3a2:19:8713161-8713592:-1	Slc3a2	intron;exon	0.0569733	0.142476	5.3313e-18	3.00076e-16	-1.23113
4930523C07Rik:1:160070733-160075368:1	4930523C07Rik	intron;exon	0.386944	0.236866	1.30587e-17	7.22121e-16	0.573324
Anp32b:4:46463646-46471589:1	Anp32b	intron;exon	0.202967	0.154942	2.50009e-17	1.33564e-15	0.881195
Sptbn1:11:30217783-30218208:-1	Sptbn1	intron;exon	0.467062	0.0365093	5.72937e-17	3.00983e-15	1.44357
Hnrnph2:X:134606662-134607060:1	Hnrnph2	UTR3	0.11632	0.105076	1.21747e-16	6.29095e-15	0.818232
Hnrnph2:X:134601179-134601856:1	Hnrnph2	UTR5;intron;exon	0.0308605	0.120214	1.28654e-16	6.54062e-15	-1.44963
Rpl22:4:152333673-152334071:1	Rpl22	UTR3	0.130564	0.134461	1.75714e-16	8.65392e-15	1.13834
H3f3b:11:116023424-116023808:-1	H3f3b	intron;exon	0.450445	0.438112	4.46695e-16	2.13331e-14	0.59152
Mbnl1:3:60501281-60528998:1	Mbnl1	UTR5;intron;exon	0.196439	0.341941	7.80866e-16	3.51613e-14	0.646111
Timp2:11:118303567-118310674:-1	Timp2	UTR3	0.110979	0.255565	9.09062e-16	4.03572e-14	-0.612811
Timp2:11:118301069-118301335:-1	Timp2	UTR3	0.131751	0.18789	9.6826e-16	4.23883e-14	0.765461
Kdm6b:11:69402920-69403348:-1	Kdm6b	intron;exon	0.0261128	0.185218	1.15663e-15	4.96454e-14	-1.39271
4930523C07Rik:1:160047428-160047842:1	4930523C07Rik	intron;exon	0.0967359	0.138914	1.75142e-15	7.36064e-14	-1.13094
Wnk1:6:120002191-120037186:-1	Wnk1	intron;exon	0.11632	0.199466	5.33328e-15	2.15519e-13	-1.05101
Mbnl2:14:120429228-120429640:1	Mbnl2	UTR3	0.309792	0.109528	5.89927e-15	2.35373e-13	0.879748
Rgs3:4:62702620-62703034:1	Rgs3	UTR3	0.170326	0.0837044	1.31837e-14	5.13026e-13	-0.64935
Rgs3:4:62625746-62626152:1	Rgs3	intron;exon	0.135312	0.00801425	1.39014e-14	5.34357e-13	2.48549
Arid5b:10:68101905-68128917:-1	Arid5b	intron;exon	0.445104	0.13268	2.0373e-14	7.56172e-13	0.680415
Arid5b:10:68128892-68186143:-1	Arid5b	intron;exon	0.380415	0.221728	2.03917e-14	7.56172e-13	-0.596648
Rnf7:9:96471327-96471769:-1	Rnf7	UTR3	0.072997	0.140695	2.31841e-14	8.49723e-13	-1.13459
Neat1:19:5834126-5834522:-1	Neat1	exon	0.11454	0.230632	5.92564e-14	2.12246e-12	-0.64198
Mcl1:3:95661535-95661985:1	Mcl1	UTR3	0.0718101	0.26447	8.05914e-14	2.8542e-12	-0.948549
Foxp1:6:99435124-99520838:-1	Gm20696	UTR3	0.157864	0.121995	1.12342e-13	3.80753e-12	0.651942
Gm20696:6:99435124-99520838:-1	Gm20696	UTR3	0.157864	0.121995	1.12342e-13	3.80753e-12	0.651942
Calr:8:84842718-84844516:-1	Calr	intron;exon	0.262908	0.15138	1.24108e-13	4.07488e-12	0.732139
Tmem243:5:9160513-9160933:1	Tmem243	exon	0.127003	0.101514	2.07229e-13	6.73387e-12	0.918245
Fyb:15:6619530-6619824:1	Fyb	intron;exon	0.00296736	0.120214	2.54224e-13	8.17667e-12	-3.28494
Pnkd:1:74353282-74353694:1	Pnkd	UTR3	0.142433	0.0178094	3.09196e-13	9.84429e-12	1.93418
Sparcl1:5:104092965-104093386:-1	Sparcl1	intron;exon	0.579228	0.0560997	4.00709e-13	1.23827e-11	0.88255
Hmgb2:8:57511843-57513126:1	Hmgb2	UTR5;intron;exon	0.116914	0.11398	8.27668e-13	2.50847e-11	0.977245
Kdm6b:11:69398508-69398806:-1	Kdm6b	UTR3	0.074184	0.110419	9.49999e-13	2.85181e-11	0.954842
Clk1:1:58411958-58412739:-1	Clk1	UTR3	0.205935	0.274265	1.08086e-12	3.21402e-11	0.618621
Timp3:10:86349097-86349506:1	Timp3	UTR3	0.379822	0.105076	2.22521e-12	6.555e-11	-0.649679
Snrnp27:6:86682880-86684522:-1	Snrnp27	UTR5;intron;exon	0.249258	0.116652	2.57931e-12	7.52776e-11	0.79941
Cxcl12:6:117174600-117175065:1	Cxcl12	UTR3	0.223739	0.0418522	9.91152e-12	2.78939e-10	-1.55482
Lrrfip1:1:91116910-91117361:1	Lrrfip1	UTR3	0.0290801	0.11398	1.97342e-11	5.45632e-10	-1.29951
Plgrkt:19:29348599-29350448:-1	Plgrkt	UTR3	0.159644	0.177204	2.41641e-11	6.62307e-10	-0.527683
Plgrkt:19:29364015-29364467:-1	Plgrkt	intron;exon	0.135312	0.0560997	2.57956e-11	7.00929e-10	1.03633
Prdx6:1:161248513-161249107:-1	Prdx6	intron;exon	0.0278932	0.123776	3.20254e-11	8.62768e-10	-1.32624
Neat1:19:5832795-5833197:-1	Neat1	exon	0.0783383	0.163847	4.06196e-11	1.07591e-09	-0.691792
Lamp2:X:38419472-38419899:-1	Lamp2	UTR3	0.135905	0.194123	8.0329e-11	2.07539e-09	-0.623855
Lpl:8:68906531-68906970:1	Lpl	UTR3	0.21365	0.119323	1.15152e-10	2.95088e-09	-0.686341
Dusp11:6:85947346-85950026:-1	Dusp11	UTR3	0.0623145	0.191451	1.44348e-10	3.66922e-09	-0.900634
Dusp11:6:85950052-85961667:-1	Dusp11	UTR5;intron;exon	0.109792	0.109528	1.48037e-10	3.7329e-09	0.903939
Rab11a:9:64715299-64715615:-1	Rab11a	UTR3	0.255786	0.0569902	1.82878e-10	4.57486e-09	0.9633
Rtn4:11:29706858-29707277:1	Rtn4	intron;exon	0.062908	0.110419	2.27143e-10	5.59339e-09	-1.08383
Plekho1:3:95994959-95995391:-1	Plekho1	intron;exon	0.11276	0.0391808	3.01953e-10	7.32121e-09	1.15436
Rell1:5:63937782-63968839:-1	Rell1	UTR3	0.104451	0.119323	4.68504e-10	1.12727e-08	-0.613603
Rell1:5:63909506-63910087:-1	Rell1	UTR3	0.105045	0.0463045	5.23592e-10	1.25028e-08	1.04632
Tmem59:4:107200311-107200581:1	Tmem59	UTR3	0.18457	0.165628	8.20678e-10	1.93043e-08	-0.709498
Eif5:12:111541339-111541717:1	Eif5	intron;exon	0.0884273	0.209261	9.4152e-10	2.19827e-08	-0.790203
Wasf2:4:133199343-133199756:1	Wasf2	UTR3	0.179228	0.15049	1.00515e-09	2.29582e-08	-0.704204
Pcmtd1:1:7171711-7172156:1	Pcmtd1	UTR3	0.117507	0.0507569	1.31046e-09	2.9504e-08	1.1294
Tmem243:5:9160656-9160908:1	Tmem243	exon	0.103858	0.0828139	1.53508e-09	3.43161e-08	0.882207
Ablim1:19:57033222-57033674:-1	Ablim1	UTR3	0.202374	0.15138	1.63341e-09	3.62572e-08	0.528853
Arl6ip1:7:118120294-118126516:-1	Arl6ip1	UTR3	0.235015	0.195013	2.24731e-09	4.95351e-08	0.63818
Mbnl1:3:60628995-60629370:1	Mbnl1	UTR3	0.115134	0.22618	2.36483e-09	5.17634e-08	0.722664
Col4a1:8:11199494-11199824:-1	Col4a1	UTR3	0.180415	0.0667854	2.67026e-09	5.80458e-08	-0.956536
Pa2g4:10:128559062-128560240:-1	Pa2g4	intron;exon	0.145401	0.0970614	2.91993e-09	6.30385e-08	0.771376
Col4a1:8:11199461-11199923:-1	Col4a1	UTR3	0.182196	0.0667854	4.23604e-09	9.02162e-08	-0.941274
Amd2:10:35708691-35708982:-1	Amd2	UTR3	0.124036	0.0926091	5.85478e-09	1.23028e-07	0.775065
Mbnl2:14:120275669-120276439:1	Mbnl2	UTR5;intron;exon	0.235015	0.195904	1.13489e-08	2.35341e-07	-0.532884
Por:5:135734934-135735326:1	Por	UTR3	0.122255	0.0926091	1.48482e-08	3.03352e-07	0.628473
Por:5:135689149-135715936:1	Por	UTR5;intron;exon	0.0617211	0.114871	1.49174e-08	3.03352e-07	-0.731414
Wipf1:2:73429610-73429920:-1	Wipf1	UTR3	0.0551929	0.127337	1.58816e-08	3.20891e-07	1.16481
Wnk1:6:119969413-119972842:-1	Wnk1	intron;exon	0.238576	0.153161	1.62891e-08	3.27027e-07	0.632095
Rhoa:9:108306885-108307281:1	Rhoa	UTR5;intron;exon	0.0694362	0.13179	2.16562e-08	4.32028e-07	-0.975878
Akap12:10:4359093-4359468:1	Akap12	UTR3	0.11632	0.0596616	2.38409e-08	4.66748e-07	-0.689037
Akap12:10:4353015-4354065:1	Akap12	intron;exon	0.116914	0.0195904	2.41048e-08	4.69003e-07	1.26034
Ccdc80:16:45127253-45127708:1	Ccdc80	UTR3	0.126409	0.140695	2.67945e-08	5.18137e-07	-0.525979
Ccdc80:16:45096100-45096623:1	Ccdc80	exon	0.14362	0.0685663	2.77034e-08	5.32446e-07	0.670945
Pnrc1:4:33245819-33246226:-1	Pnrc1	UTR3	0.0522255	0.163847	3.51683e-08	6.67774e-07	-0.89711
Slc43a3:2:84958095-84958509:1	Slc43a3	UTR3	0.27003	0.0739092	4.3126e-08	8.04339e-07	-0.667179
Lrrfip1:1:91115116-91115549:1	Lrrfip1	intron;exon	0.0486647	0.138914	5.61848e-08	1.03564e-06	-0.784187
Pabpc1:15:36608856-36608973:-1	Pabpc1	UTR5;exon	0.150148	0.26358	6.4697e-08	1.18561e-06	0.592469
Nfkbiz:16:55819170-55819608:-1	Nfkbiz	intron;exon	0.11276	0.175423	6.84539e-08	1.24721e-06	0.61067
Tagln2:1:172501200-172501620:1	Tagln2	UTR5;intron;exon	0.15549	0.191451	8.14984e-08	1.45956e-06	-0.619094
Thoc2:X:41827146-41830818:-1	Thoc2	intron;exon	0.106825	0.0543188	8.30435e-08	1.47883e-06	1.0354
Ddx5:11:106784806-106785327:-1	Ddx5	intron;exon	0.15905	0.240427	9.90707e-08	1.75433e-06	-0.746038
Col4a1:8:11239869-11245484:-1	Col4a1	intron;exon	0.237389	0.0195904	1.06676e-07	1.87845e-06	1.34554
Ube2s:7:4810979-4811675:-1	Ube2s	UTR5;intron;exon	0.0456973	0.129118	1.1839e-07	2.06168e-06	-0.897663
Cd36:5:17835570-17835816:-1	Cd36	UTR5;intron;exon	0.15549	0.0329475	1.54982e-07	2.65491e-06	-1.26766
Fbxw2:2:34825272-34825662:-1	Fbxw2	intron;exon	0.0949555	0.121995	1.74648e-07	2.95963e-06	-0.701466
Lima1:15:99778470-99778775:-1	Lima1	UTR3	0.101484	0.0356189	1.77291e-07	2.98834e-06	-0.784215
Lima1:15:99843200-99843740:-1	Lima1	intron;exon	0.101484	0.00534283	1.79439e-07	3.00847e-06	2.04151
Mapre1:2:153766927-153767386:1	Mapre1	UTR3	0.129377	0.121995	1.90506e-07	3.14384e-06	-0.737587
Ccnd1:7:144929931-144930274:-1	Ccnd1	UTR3	0.224332	0.0774711	2.26084e-07	3.67328e-06	-0.57524
Gng11:6:4004225-4004375:1	Gng11	UTR5;exon	0.693769	0.0480855	2.44797e-07	3.89696e-06	0.730291
Zfand5:19:21277649-21280762:1	Zfand5	UTR3	0.167359	0.194123	3.05046e-07	4.83169e-06	-0.504241
Nedd4:9:72742628-72747296:1	Nedd4	UTR3	0.188131	0.0195904	3.78318e-07	5.92282e-06	1.08611
Tmed2:5:124541323-124541773:1	Tmed2	intron;exon	0.0866469	0.145147	5.5388e-07	8.4749e-06	-0.734891
Slc6a6:6:91755129-91755495:1	Slc6a6	UTR3	0.391691	0.105076	5.75126e-07	8.73739e-06	0.519442
Srp9:1:182131981-182132407:1	Srp9	UTR3	0.149555	0.162066	6.05988e-07	9.05248e-06	0.567559
Srsf3:17:29042353-29042983:1	Srsf3	UTR3	0.123442	0.0694568	7.17329e-07	1.06151e-05	0.903869
Rab7:6:87999486-87999850:-1	Rab7	UTR3	0.0753709	0.121104	7.27946e-07	1.07219e-05	-0.818026
Dnajb6:5:29735947-29748368:1	Dnajb6	UTR5;intron;exon	0.0925816	0.125557	8.10663e-07	1.17752e-05	-0.65973
Srgn:10:62494838-62495114:-1	Srgn	UTR3	0.0753709	0.158504	8.20147e-07	1.18583e-05	-0.757843
Pecam1:11:106680532-106681084:-1	Pecam1	intron;exon	0.146588	0.0373998	8.26263e-07	1.18922e-05	-1.21692
Tmbim6:15:99406134-99408629:1	Tmbim6	UTR3	0.217211	0.205699	8.90192e-07	1.25824e-05	-0.500952
Plpp3:4:105232331-105232764:1	Plpp3	UTR3	0.353709	0.0587711	8.86372e-07	1.25824e-05	-0.719449
Fosb:7:19302696-19302976:-1	Fosb	UTR3	0.0931751	0.15049	9.40935e-07	1.31815e-05	-0.531866
Tcf25:8:123399273-123401346:1	Tcf25	UTR3	0.0700297	0.114871	1.0281e-06	1.42756e-05	-0.692757
Mbnl1:3:60629355-60629750:1	Mbnl1	UTR3	0.134718	0.246661	1.0976e-06	1.50861e-05	0.688966
Pecam1:11:106679667-106681581:-1	Pecam1	intron;exon	0.201187	0.0507569	1.10083e-06	1.50861e-05	-1.05679
Col4a1:8:11198423-11199062:-1	Col4a1	UTR3	0.531157	0.0739092	1.22013e-06	1.66487e-05	0.523335
Ceacam1:7:25463361-25463703:-1	Ceacam1	UTR3	0.297923	0.0605521	1.34323e-06	1.80914e-05	0.531473
Ceacam1:7:25461707-25462000:-1	Ceacam1	UTR3	0.181009	0.0667854	1.34867e-06	1.80914e-05	-0.615814
Clk1:1:58416631-58417047:-1	Clk1	UTR3	0.0682493	0.220837	1.34287e-06	1.80914e-05	-0.689777
Cd36:5:17835605-17835779:-1	Cd36	UTR5;intron;exon	0.154303	0.0311665	1.43664e-06	1.91067e-05	-1.1922
Serbp1:6:67266960-67267122:1	Serbp1	UTR5;intron;exon	0.236202	0.209261	1.44447e-06	1.91301e-05	0.510397
Plk2:13:110400390-110400839:1	Plk2	UTR3	0.392285	0.0926091	1.69209e-06	2.23158e-05	0.535722
Rwdd1:10:34002400-34019501:-1	Rwdd1	UTR5;intron;exon	0.189911	0.112199	1.75153e-06	2.29079e-05	0.541128
Sh3kbp1:X:159627661-159684012:1	Sh3kbp1	UTR5;intron;exon	0.0284866	0.103295	1.79546e-06	2.32893e-05	1.06076
Zfp706:15:36998967-36999410:-1	Zfp706	UTR3	0.153709	0.157614	1.93509e-06	2.48956e-05	0.535966
Hnrnpa2b1:6:51466446-51467398:-1	Hnrnpa2b1	intron;exon	0.110979	0.0721282	1.98369e-06	2.5417e-05	0.816409
Nrp1:8:128505065-128505462:1	Nrp1	UTR3	0.474184	0.0997329	2.01458e-06	2.57084e-05	-0.56196
Marcks:10:37134777-37135235:-1	Marcks	UTR3	0.182789	0.179875	2.5149e-06	3.18351e-05	-0.592309
Tsc22d3:X:140540219-140540678:-1	Tsc22d3	UTR3	0.0189911	0.140695	2.99123e-06	3.75632e-05	-1.11897
Wipf1:2:73486299-73486411:-1	Wipf1	UTR5;intron;exon	0.0166172	0.146928	3.37454e-06	4.18762e-05	-0.888461
Lyn:4:3748797-3749931:1	Lyn	intron;exon	0.094362	0.203918	3.45618e-06	4.27211e-05	-0.529013
Gm4070:7:105903513-105903687:-1	Gm4070	exon	0.137685	0.0480855	3.9394e-06	4.83151e-05	0.865204
Tmed10:12:85340614-85340932:-1	Tmed10	UTR3	0.0896142	0.116652	4.3601e-06	5.32675e-05	-0.733072
Tcf4:18:69683839-69684648:1	Tcf4	UTR3	0.220772	0.0819234	5.38616e-06	6.5549e-05	-0.940633
Psmd7:8:107580381-107580702:-1	Psmd7	UTR3	0.216617	0.153161	5.80295e-06	7.00801e-05	-0.6304
Mgll:6:88827952-88828360:1	Mgll	UTR3	0.420178	0.0373998	5.94674e-06	7.15425e-05	-0.981096
Srpk2:5:23616033-23616446:-1	Srpk2	UTR5;intron;exon	0.0617211	0.160285	6.11399e-06	7.29974e-05	-0.583637
Srpk2:5:23525732-23545622:-1	Srpk2	intron;exon	0.0902077	0.125557	6.10019e-06	7.29974e-05	0.520588
Nes:3:87980032-87980451:1	Nes	UTR3	0.149555	0.0365093	6.40079e-06	7.61332e-05	-0.939215
Tra2b:16:22245768-22246318:-1	Tra2b	UTR3	0.15727	0.178985	6.56593e-06	7.78038e-05	0.512467
Adgre5:8:83740946-83741252:-1	Adgre5	UTR5;intron;exon	0.0498516	0.252004	7.00358e-06	8.26789e-05	-0.627659
Kras:6:145219445-145219856:-1	Kras	UTR3	0.151335	0.139804	8.64563e-06	0.000101305	0.530457
Flt1:5:147699803-147725778:-1	Flt1	UTR5;intron;exon	0.479525	0.0222618	1.15611e-05	0.000133973	0.873034
Cald1:6:34775071-34775473:1	Cald1	UTR3	0.124629	0.032057	1.15458e-05	0.000133973	-1.11991
Snw1:12:87468674-87472299:-1	Snw1	UTR5;intron;exon	0.0462908	0.119323	1.19519e-05	0.000136991	-0.925323
Gm4070:7:105903428-105903908:-1	Gm4070	UTR5;intron;exon	0.151335	0.0596616	1.20635e-05	0.000137768	0.753482
Tpm4:8:72138539-72144853:1	Tpm4	intron;exon	0.121662	0.0926091	1.36045e-05	0.000153147	-0.720062
Ndrg1:15:66930393-66930819:-1	Ndrg1	UTR3	0.280712	0.016919	1.51316e-05	0.000169131	0.995153
Ndrg1:15:66929321-66929640:-1	Ndrg1	UTR3	0.299703	0.0507569	1.51229e-05	0.000169131	-0.546133
Clk1:1:58416105-58416557:-1	Clk1	intron;exon	0.031454	0.125557	1.61057e-05	0.000179382	-0.912306
Arpc5:1:152774910-152775184:1	Arpc5	UTR3	0.137092	0.186109	1.81115e-05	0.000200307	0.518602
Srsf11:3:158010865-158011352:-1	Srsf11	UTR3	0.0724036	0.11309	1.8629e-05	0.00020531	-0.760084
Taf13:3:108581655-108582087:1	Taf13	UTR3	0.102077	0.108638	2.52675e-05	0.000273687	0.620623
Mxd4:5:34173883-34174184:-1	Mxd4	UTR3	0.1727	0.116652	2.90022e-05	0.000308835	-0.505861
Ghitm:14:37120783-37121223:-1	Ghitm	UTR3	0.158457	0.137133	3.23231e-05	0.000337359	0.52418
Ghitm:14:37121882-37125298:-1	Ghitm	UTR3	0.100297	0.159394	3.24895e-05	0.000337976	-0.567742
Nap1l1:10:111485533-111491062:1	Nap1l1	intron;exon	0.105638	0.163847	4.48405e-05	0.000458887	0.52296
Rbm39:2:156167986-156168406:-1	Rbm39	intron;exon	0.0391691	0.106857	4.83496e-05	0.000491606	-1.13117
Sptbn1:11:30216635-30217071:-1	Sptbn1	intron;exon	0.306231	0.0338379	4.93351e-05	0.000500013	0.810026
Stt3b:9:115276366-115276897:-1	Stt3b	intron;exon	0.0367953	0.15049	5.14685e-05	0.000519963	-0.577878
Stt3b:9:115242607-115242899:-1	Stt3b	UTR3	0.0599407	0.13268	5.176e-05	0.000521238	0.526659
Elk3:10:93310974-93311135:-1	Elk3	UTR5;exon	0.160831	0.0534283	5.69563e-05	0.000569925	-0.661927
Luc7l2:6:38552374-38552806:1	Luc7l2	intron;exon	0.0545994	0.101514	5.68183e-05	0.000569925	-0.682163
Mef2c:13:83662331-83662749:1	Mef2c	UTR3	0.133531	0.117542	6.78333e-05	0.000670252	0.690226
Hp1bp3:4:138242761-138243200:1	Hp1bp3	UTR3	0.0919881	0.139804	6.99536e-05	0.000689043	-0.602731
Eif2s3y:Y:1011794-1012380:1	Eif2s3y	intron;exon	0.0623145	0.138023	7.27442e-05	0.000714298	-0.642728
Xrn2:2:147012996-147025399:1	Xrn2	UTR5;intron;exon	0.0510386	0.117542	8.25818e-05	0.000805876	-0.799728
Snw1:12:87450268-87450724:-1	Snw1	UTR3	0.118101	0.110419	8.72416e-05	0.000846109	0.553083
Pim1:17:29493786-29494224:1	Pim1	intron;exon	0.0106825	0.166518	9.77606e-05	0.000939456	-1.04189
Ubac2:14:122008804-122020271:1	Ubac2	UTR3	0.0320475	0.120214	9.94658e-05	0.000950049	-0.680521
Pum2:12:8752139-8752581:1	Pum2	UTR3	0.0694362	0.114871	0.000105883	0.00100223	-0.521496
Rsad2:12:26442753-26443030:-1	Rsad2	UTR3	0.131157	0.0329475	0.000107578	0.0010122	-0.772808
Eif4a1:11:69669863-69670274:-1	Eif4a1	UTR3	0.0913947	0.171861	0.000118253	0.00110933	-0.661396
Tcf4:18:69687269-69688187:1	Tcf4	UTR3	0.24095	0.0730187	0.000121925	0.00114038	-0.704152
Cmip:8:117454901-117459462:1	Cmip	UTR3	0.103858	0.0739092	0.000124803	0.00116041	0.536923
Ssrp1:2:85044293-85045813:1	Ssrp1	intron;exon	0.104451	0.0614426	0.00013175	0.00121782	0.621388
Itgb1:8:128732203-128732659:1	Itgb1	UTR3	0.12997	0.0614426	0.000133676	0.001232	-0.705947
AI607873:1:173732347-173736385:-1	AI607873	intron;exon	0.0207715	0.116652	0.000134648	0.00123375	0.675559
AI607873:1:173736359-173741809:-1	AI607873	UTR5;intron;exon	0.00771513	0.118433	0.000134458	0.00123375	-1.02043
Pura:18:36281097-36282542:1	Pura	UTR5;intron;exon	0.0896142	0.112199	0.000143129	0.00130012	-0.520995
Luc7l2:6:38609019-38609464:1	Luc7l2	UTR3	0.102671	0.0837044	0.000147913	0.00133588	0.546413
Aplp2:9:31150621-31151046:-1	Aplp2	UTR3	0.247478	0.0240427	0.000162591	0.0014518	0.847452
Ndel1:11:68829301-68829717:-1	Ndel1	UTR3	0.121662	0.0801425	0.000168529	0.00149364	-0.573983
Pdcd4:19:53903337-53907478:1	Pdcd4	UTR5;intron;exon	0.0913947	0.300089	0.000170499	0.00149697	-0.510615
Fbln2:6:91271791-91272145:1	Fbln2	UTR3	0.124036	0.0347284	0.000197527	0.00169647	0.688969
Arpc3:5:122396878-122397298:1	Arpc3	intron;exon	0.095549	0.13268	0.000197119	0.00169647	-0.566101
Spag9:11:94125685-94126085:1	Spag9	UTR3	0.108605	0.0463045	0.000198494	0.00170014	0.690629
Ccnd1:7:144932152-144932646:-1	Ccnd1	UTR3	0.267062	0.0534283	0.000200101	0.00170926	0.500036
Nfib:4:82290173-82290466:-1	Nfib	UTR3	0.168546	0.0373998	0.000205779	0.00175301	-0.8306
Lck:4:129548344-129548667:-1	Lck	UTR3	0.0041543	0.203028	0.000239626	0.0020236	-1.12322
Lck:4:129556804-129557459:-1	Lck	intron;exon	0.0106825	0.133571	0.000240109	0.0020236	1.06836
Btnl9:11:49167731-49169249:-1	Btnl9	UTR3	0.307418	0.015138	0.000259914	0.00218125	0.756018
Btnl9:11:49165585-49165868:-1	Btnl9	UTR3	0.223739	0.0267142	0.000260199	0.00218125	-0.722305
Cyb5r3:15:83154089-83154623:-1	Cyb5r3	UTR3	0.178635	0.0276046	0.000271805	0.0022605	0.813368
Cdc42se1:3:95234483-95234916:1	Cdc42se1	UTR3	0.0373887	0.180766	0.000276848	0.00229035	-0.547126
Nfkbiz:16:55811375-55811684:-1	Nfkbiz	UTR3	0.0332344	0.128228	0.000289555	0.00237059	-0.623068
Mdp1:14:55658844-55659500:-1	Mdp1	UTR3	0.0664688	0.107747	0.000291144	0.00237742	-0.503275
Syf2:4:134937141-134937548:1	Syf2	UTR3	0.403561	0.350846	0.000312584	0.00250703	0.539937
Ubxn4:1:128277119-128277638:1	Ubxn4	UTR3	0.0824926	0.104185	0.000328206	0.002619	-0.543719
Arhgap29:3:122015764-122016165:1	Arhgap29	UTR3	0.15905	0.0204809	0.00033084	0.0026284	-0.58588
Cxcl12:6:117180975-117181367:1	Cxcl12	UTR3	0.466469	0.0525378	0.000331052	0.0026284	-0.574659
Arhgap29:3:121990889-121992783:1	Arhgap29	intron;exon	0.109792	0.00178094	0.000333233	0.00263907	2.39203
Timp3:10:86348711-86349116:1	Timp3	UTR3	0.197033	0.016919	0.000364567	0.00286563	0.982103
Canx:11:50297295-50299354:-1	Canx	intron;exon	0.103858	0.0578807	0.000384781	0.00301699	0.821569
Pabpc1:15:36603452-36604070:-1	Pabpc1	intron;exon	0.0652819	0.126447	0.000388997	0.0030313	0.611673
Bnip2:9:70001930-70003704:1	Bnip2	intron;exon	0.15727	0.0560997	0.00047655	0.00364584	0.616527
4931406P16Rik:7:34285248-34285657:-1	4931406P16Rik	UTR5;intron;exon	0.173294	0.0284951	0.000483674	0.00368247	0.74709
Apbb1ip:2:22875240-22875653:1	Apbb1ip	UTR3	0.0118694	0.204809	0.000483322	0.00368247	1.03314
Klf3:5:64832502-64832901:1	Klf3	UTR3	0.0795252	0.109528	0.000504587	0.00379584	-0.520741
Bnip2:9:70000901-70003602:1	Bnip2	intron;exon	0.131751	0.0436331	0.000625795	0.00461387	0.687654
Tor1aip1:1:156030370-156036047:-1	Tor1aip1	UTR3	0.0706231	0.124666	0.00062991	0.00461739	-0.535147
Evl:12:108676098-108676529:1	Evl	intron;exon	0.0290801	0.162066	0.000638494	0.00466945	-0.639443
Cd200:16:45382955-45383477:-1	Cd200	UTR3	0.145994	0.00534283	0.000640206	0.00467113	1.70996
Set:2:30070450-30070978:1	Set	UTR3	0.0724036	0.153161	0.000703539	0.00512137	-0.533734
Nrp1:8:128504181-128504630:1	Nrp1	UTR3	0.356083	0.0650045	0.000722241	0.00521398	-0.54174
Fzd4:7:89412741-89413134:1	Fzd4	UTR3	0.106231	0.0186999	0.000750209	0.00538242	-0.71739
Fzd4:7:89408665-89409090:1	Fzd4	UTR3	0.103264	0.00356189	0.000751353	0.00538242	1.63625
Stk17b:1:53760550-53760976:-1	Stk17b	intron;exon	0.00830861	0.223508	0.000879858	0.00621819	-1.0951
Rdx:9:52073083-52081235:1	Rdx	UTR3	0.110386	0.0552093	0.000898578	0.00633628	-0.683973
Mycbp2:14:103155288-103155696:-1	Mycbp2	exon	0.04273	0.105966	0.000921868	0.00645717	-0.565584
Wwtr1:3:57458442-57458901:-1	Wwtr1	UTR3	0.301484	0.016919	0.000975944	0.0068057	0.562518
Wwtr1:3:57455649-57456005:-1	Wwtr1	UTR3	0.100297	0.015138	0.000982131	0.00683373	-1.09144
Eng:2:32682236-32682669:1	Eng	UTR3	0.239169	0.00979519	0.00101392	0.00702388	1.19439
Rbms1:2:60751389-60751708:-1	Rbms1	UTR3	0.122255	0.102404	0.00101718	0.00703101	-0.538788
Atp6v0b:4:117886799-117887246:-1	Atp6v0b	UTR5;intron;exon	0.0735905	0.153161	0.00103863	0.00716357	-0.634255
Jun:4:95051748-95052222:-1	Jun	UTR5;exon	0.128783	0.0801425	0.00107784	0.0073536	0.560846
Flt1:5:147561604-147561915:-1	Flt1	UTR3	0.280119	0.032057	0.00107681	0.0073536	-0.777491
Reep5:18:34344889-34345179:-1	Reep5	UTR3	0.0985163	0.117542	0.00110138	0.00748179	0.55259
Chd2:7:73505080-73519757:-1	Chd2	UTR5;intron;exon	0.0623145	0.100623	0.00133191	0.00889442	0.506232
Tcf4:18:69687463-69688021:1	Tcf4	UTR3	0.220178	0.0650045	0.00137112	0.00913696	-0.645763
Itgb1:8:128724155-128726169:1	Itgb1	UTR3	0.108605	0.0186999	0.00150632	0.00988636	0.939358
Col4a2:8:11402067-11408251:1	Col4a2	UTR5;intron;exon	0.140059	0.00890472	0.00152074	0.00990367	1.16635

## Sheet: Sham fibro. vs sham leuk.
Peak	gene_name	genomic_feature(s)	population1_pct	population2_pct	pvalue	padj	Log2_fold_change
Fyb:15:6580936-6632349:1	Fyb	UTR5;intron;exon	0.00941974	0.333037	1.08913e-204	5.35637e-201	-4.83705
Fyb:15:6654438-6654901:1	Fyb	intron;exon	0.373399	0.224399	5.31019e-199	1.30578e-195	1.6585
Lsp1:7:142471758-142472106:1	Lsp1	UTR5;intron;exon	0.237754	0.0222618	8.55377e-165	1.40225e-161	4.68623
Lsp1:7:142471810-142472014:1	Lsp1	UTR5;intron;exon	0.232479	0.0204809	1.12898e-154	1.38808e-151	4.75995
Mbnl1:3:60473366-60473906:1	Mbnl1	intron;exon	0.00452148	0.352627	4.50205e-145	4.42822e-142	-5.50048
Akap13:7:75701942-75702111:1	Akap13	UTR5;intron;exon	0.0158252	0.228851	1.32893e-130	1.08928e-127	-4.0204
Fyb:15:6580361-6580782:1	Fyb	exon	0.0037679	0.28228	2.45001e-128	1.72131e-125	-5.36065
H3f3b:11:116022274-116022678:-1	H3f3b	UTR3	0.921628	0.700801	4.22728e-121	2.59872e-118	0.664517
Fyb:15:6652367-6663313:1	Fyb	UTR3	0.378297	0.324132	5.45627e-118	2.98155e-115	0.958192
Adgre5:8:83723279-83723798:-1	Adgre5	UTR3	0.255087	0.324132	2.20349e-109	1.08368e-106	1.5102
Lrrc58:16:37883341-37883590:1	Lrrc58	UTR3	0.392238	0.41585	7.77089e-91	3.18477e-88	-0.905268
Lrrc58:16:37888445-37888858:1	Lrrc58	UTR3	0.443105	0.0854853	8.78716e-90	3.32425e-87	2.08847
Fyb:15:6619522-6632880:1	Fyb	intron;exon	0.00301432	0.194123	4.65364e-74	1.52577e-71	-5.36741
Ly6e:15:74956073-74956532:1	Ly6e	intron;exon	0.0972118	0.326803	6.33093e-74	1.94597e-71	-1.72052
Mbnl1:3:60629355-60629750:1	Mbnl1	UTR3	0.356066	0.246661	7.66406e-74	2.21717e-71	1.49497
Ablim1:19:57118440-57118872:-1	Ablim1	UTR5;intron;exon	0.0146948	0.116652	2.01033e-63	5.20359e-61	-3.32038
Adgre5:8:83740289-83741326:-1	Adgre5	UTR5;intron;exon	0.0719668	0.398931	9.92195e-57	2.32363e-54	-1.19007
Cd47:16:49896390-49911107:1	Cd47	UTR3	0.377167	0.393589	2.81383e-56	6.29019e-54	-0.961321
Fyb:15:6640390-6649091:1	Fyb	intron;exon	0.00339111	0.157614	9.86291e-55	2.10895e-52	-4.99523
Mbnl1:3:60473038-60529041:1	Mbnl1	UTR5;intron;exon	0.249812	0.601069	4.25904e-54	8.72748e-52	-0.867938
Stt3b:9:115242607-115242899:-1	Stt3b	UTR3	0.287491	0.13268	2.50204e-49	4.922e-47	0.952359
Stt3b:9:115276366-115276897:-1	Stt3b	intron;exon	0.0633007	0.15049	3.78012e-49	7.15024e-47	-1.76796
Timp2:11:118303567-118310674:-1	Timp2	UTR3	0.805576	0.255565	1.185e-48	2.15845e-46	-0.693764
Aff4:11:53350833-53368790:1	Aff4	UTR5;intron;exon	0.1948	0.315227	1.10843e-44	1.94687e-42	-0.659742
Calm3:7:16915379-16915651:-1	Calm3	UTR3	0.667295	0.241318	1.02528e-43	1.73873e-41	0.855473
Calm3:7:16916778-16917484:-1	Calm3	UTR3	0.216654	0.215494	1.60613e-43	2.63298e-41	-1.33976
Fyb:15:6619530-6619824:1	Fyb	intron;exon	0.00113037	0.120214	2.01664e-43	3.1993e-41	-6.0868
Aff4:11:53420737-53421295:1	Aff4	UTR3	0.14431	0.0391808	2.14193e-43	3.29187e-41	2.34246
Rab2a:4:8607144-8607778:1	Rab2a	UTR3	0.640919	0.174533	1.85771e-41	2.76855e-39	1.04634
Mbnl2:14:120275669-120276439:1	Mbnl2	UTR5;intron;exon	0.22306	0.195904	3.51187e-40	5.07982e-38	-1.20599
Rpl22:4:152333673-152334071:1	Rpl22	UTR3	0.331198	0.134461	1.56903e-35	2.03066e-33	1.299
Tmem243:5:9118531-9119140:1	Tmem243	UTR3	0.0493595	0.238646	1.75127e-35	2.20839e-33	-1.27301
Tmem243:5:9160513-9160933:1	Tmem243	exon	0.110023	0.101514	7.68354e-35	9.2165e-33	1.37495
Mndal:1:173872684-173876005:-1	Mndal	UTR5;intron;exon	0.14431	0.290294	1.3008e-33	1.48775e-31	-1.10517
Rab2a:4:8578558-8606719:1	Rab2a	UTR3	0.567445	0.422084	2.14013e-32	2.2394e-30	-0.769383
Map1lc3b:8:121597640-121598082:1	Map1lc3b	UTR3	0.728335	0.345503	2.37739e-31	2.43583e-29	0.653782
Wipf1:2:73429610-73429920:-1	Wipf1	UTR3	0.192916	0.127337	5.30753e-31	5.32703e-29	1.1085
Timp2:11:118301069-118301335:-1	Timp2	UTR3	0.852298	0.18789	6.01109e-31	5.9125e-29	0.666858
Mbnl2:14:120429228-120429640:1	Mbnl2	UTR3	0.458176	0.109528	1.46307e-30	1.41086e-28	1.08989
Akap13:7:75685192-75697485:1	Akap13	intron;exon	0.227958	0.100623	2.78518e-29	2.63414e-27	1.55724
Eif5:12:111541339-111541717:1	Eif5	intron;exon	0.128109	0.209261	6.45021e-29	5.98531e-27	-1.23449
Prdx6:1:161248513-161249107:-1	Prdx6	intron;exon	0.0723436	0.123776	1.31108e-27	1.19405e-25	-1.28031
Gm20696:6:99257484-99257820:-1	Gm20696	UTR3	0.00791258	0.120214	4.08538e-27	3.65307e-25	-2.8525
Ebf1:11:45004770-45005188:1	Ebf1	UTR3	0.244913	0.0739092	6.70087e-27	5.8848e-25	1.48125
Sept1:7:127214447-127214711:-1	Sept1	UTR3	0.0697061	0.292075	1.20747e-26	1.04181e-24	0.747916
Foxp1:6:99257471-99257902:-1	Gm20696	UTR3	0.00828937	0.120214	1.85228e-26	1.57061e-24	-2.7854
Mbnl1:3:60628995-60629370:1	Mbnl1	UTR3	0.221176	0.22618	1.02677e-25	8.51713e-24	0.944195
Cd47:16:49911286-49911703:1	Cd47	UTR3	0.657121	0.365984	1.0391e-25	8.51713e-24	0.580248
Rac1:5:143506723-143507416:-1	Rac1	UTR3	0.413338	0.400712	1.14126e-25	9.05279e-24	-0.581985
Fbxw2:2:34805296-34805779:-1	Fbxw2	UTR3	0.324793	0.144256	4.55674e-25	3.55715e-23	0.658758
Impact:18:12972252-12972590:1	Impact	UTR5;intron;exon	0.0516202	0.105076	6.39567e-25	4.91467e-23	-1.31322
Fbxw2:2:34825272-34825662:-1	Fbxw2	intron;exon	0.0749812	0.121995	8.29432e-25	6.18053e-23	-1.49264
Wipf1:2:73486299-73486411:-1	Wipf1	UTR5;intron;exon	0.0384326	0.146928	1.32244e-24	9.7071e-23	-1.61142
Impact:18:12992547-12992948:1	Impact	UTR3	0.115674	0.0347284	1.65673e-24	1.1982e-22	1.72695
Lamp2:X:38419472-38419899:-1	Lamp2	UTR3	0.612283	0.194123	2.19113e-24	1.56174e-22	0.673845
Mfap1b:2:121469889-121473927:-1	Mfap1b	UTR5;intron;exon	0.206104	0.279608	2.97386e-24	2.08935e-22	-0.877935
Trps1:15:50889493-50889765:-1	Trps1	UTR5;intron;exon	0.119066	0.125557	6.26584e-24	4.3402e-22	-0.800471
Trps1:15:50659899-50661297:-1	Trps1	UTR3	0.152223	0.047195	8.92428e-24	6.09578e-22	1.41983
Celf2:2:7077194-7077656:-1	Celf2	intron;exon	0.147702	0.0062333	3.05757e-23	2.05988e-21	3.46292
Prdx6:1:161240983-161241411:-1	Prdx6	UTR3	0.477769	0.255565	3.51949e-23	2.33903e-21	0.819176
Reep5:18:34344889-34345179:-1	Reep5	UTR3	0.333836	0.117542	4.1014e-23	2.68942e-21	1.15004
Adgre5:8:83740946-83741252:-1	Adgre5	UTR5;intron;exon	0.0327807	0.252004	5.74221e-23	3.71581e-21	-1.29602
Hnrnph2:X:134606662-134607060:1	Hnrnph2	UTR3	0.19367	0.105076	1.06738e-21	6.81737e-20	0.825113
Hnrnph2:X:134601179-134601856:1	Hnrnph2	UTR5;intron;exon	0.0565185	0.120214	1.60636e-21	1.01283e-19	-1.37466
Pten:19:32758447-32758860:1	Pten	intron;exon	0.148832	0.18878	3.00117e-21	1.86833e-19	-1.31598
Wipf1:2:73486235-73486673:-1	Wipf1	UTR5;intron;exon	0.0440844	0.15138	3.0791e-21	1.89288e-19	-1.40002
Ppil2:16:17108570-17108979:-1	Ppil2	intron;exon	0.0994725	0.186109	5.09495e-21	3.05573e-19	-0.843327
Ppil2:16:17086593-17087096:-1	Ppil2	UTR3	0.155237	0.0863758	6.99377e-21	4.14402e-19	1.02821
Ccnd3:17:47599268-47599691:1	Ccnd3	UTR3	0.482668	0.24577	2.02266e-20	1.18422e-18	0.820252
Calm2:17:87433412-87433710:-1	Calm2	UTR3	0.928787	0.658059	2.23013e-20	1.29033e-18	0.545772
Btbd1:7:81792074-81792366:-1	Btbd1	UTR3	0.243029	0.0765806	2.42622e-20	1.38746e-18	0.876476
Pcmtd1:1:7089125-7120229:1	Pcmtd1	UTR5;intron;exon	0.146194	0.186109	2.47851e-20	1.40107e-18	-0.74798
Aars:8:111057198-111057629:1	Aars	UTR3	0.175207	0.154942	2.67307e-20	1.49388e-18	-0.754695
Btbd1:7:81793474-81794356:-1	Btbd1	UTR3	0.0960814	0.114871	2.73473e-20	1.51117e-18	-1.17838
Aars:8:111055155-111055612:1	Aars	UTR3	0.198945	0.0463045	3.07749e-20	1.68168e-18	1.29924
Ccnd3:17:47578849-47579344:1	Ccnd3	intron;exon	0.0342879	0.109528	3.96944e-20	2.14524e-18	-1.88918
Tra2b:16:22245768-22246318:-1	Tra2b	UTR3	0.28636	0.178985	5.95997e-20	3.18599e-18	0.956957
Vgll4:6:114920034-114920459:-1	Vgll4	intron;exon	0.121326	0.177204	1.07491e-18	5.56464e-17	-0.809136
Vgll4:6:114862079-114862832:-1	Vgll4	UTR3	0.201959	0.116652	1.25271e-18	6.41751e-17	0.831004
Nr3c1:18:39424339-39486156:-1	Nr3c1	intron;exon	0.301432	0.224399	1.39187e-18	7.05694e-17	-0.536661
Pcmtd1:1:7171711-7172156:1	Pcmtd1	UTR3	0.167295	0.0507569	3.9168e-18	1.9656e-16	1.4937
Pcmtd1:1:7172230-7172801:1	Pcmtd1	UTR3	0.160512	0.0552093	5.65889e-18	2.81115e-16	1.43184
AI607873:1:173736359-173741809:-1	AI607873	UTR5;intron;exon	0.0723436	0.118433	6.00746e-18	2.95447e-16	-1.04565
Slc1a5:7:16786742-16787228:1	Slc1a5	intron;exon	0.123587	0.0783615	9.33839e-18	4.50257e-16	-1.33993
Rhoa:9:108306885-108307281:1	Rhoa	UTR5;intron;exon	0.0757347	0.13179	1.00521e-17	4.79965e-16	-1.55368
Chmp4b:2:154694371-154694785:1	Chmp4b	UTR3	0.396383	0.165628	1.34518e-17	6.30056e-16	0.661895
Pten:19:32817882-32820091:1	Pten	UTR3	0.338357	0.134461	2.33633e-17	1.08397e-15	0.680341
Tmem59:4:107200311-107200581:1	Tmem59	UTR3	0.262622	0.165628	3.97141e-17	1.79187e-15	-0.937886
Vti1b:12:79170055-79172667:-1	Vti1b	UTR5;intron;exon	0.122457	0.144256	5.28285e-17	2.36191e-15	-1.57906
Laptm4a:12:8935973-8936135:1	Laptm4a	intron;exon	0.100603	0.0739092	8.67474e-17	3.70977e-15	-1.53746
Gnb1:4:155558929-155559269:1	Gnb1	UTR3	0.523738	0.234194	1.10164e-16	4.67057e-15	0.602523
Srpk2:5:23525732-23545622:-1	Srpk2	intron;exon	0.206481	0.125557	3.30242e-16	1.36481e-14	0.664224
Srpk2:5:23616033-23616446:-1	Srpk2	UTR5;intron;exon	0.105501	0.160285	3.40126e-16	1.39395e-14	-0.859984
Tmed2:5:124550111-124550506:1	Tmed2	UTR3	0.882818	0.487979	3.85996e-16	1.56886e-14	0.510649
Rbms1:2:60880759-60881149:-1	Rbms1	UTR5;intron;exon	0.117935	0.105076	3.94997e-16	1.59229e-14	-1.28594
Kdelr2:5:143421506-143421901:1	Kdelr2	UTR3	0.596458	0.134461	4.99706e-16	1.99801e-14	0.554863
Tmed2:5:124541323-124541773:1	Tmed2	intron;exon	0.160136	0.145147	5.46198e-16	2.16629e-14	-1.08777
Cxcl12:6:117168554-117176155:1	Cxcl12	UTR3	0.376036	0.102404	5.54307e-16	2.18087e-14	-0.554469
Cxcl12:6:117174600-117175065:1	Cxcl12	UTR3	0.33685	0.0418522	5.65377e-16	2.20676e-14	1.13405
Slfn5:11:82956590-82957022:1	Slfn5	exon	0.124341	0.0676759	6.13242e-16	2.35619e-14	-0.816602
Fkbp1a:2:151559422-151560862:1	Fkbp1a	UTR3	0.554258	0.265361	6.46808e-16	2.46589e-14	-0.577794
Slfn5:11:82951349-82951777:1	Slfn5	intron;exon	0.110399	0.00445236	8.8924e-16	3.33838e-14	2.92045
Pcmtd1:1:7089018-7089466:1	Pcmtd1	UTR5;intron;exon	0.057272	0.103295	8.88994e-16	3.33838e-14	-1.21343
Mbnl2:14:120275693-120275819:1	Mbnl2	UTR5;exon	0.104371	0.09439	9.37741e-16	3.4938e-14	-1.25533
Tcf25:8:123403403-123403832:1	Tcf25	UTR3	0.425396	0.121104	1.24191e-15	4.57222e-14	0.608884
Ifi204:1:173760122-173761757:-1	Ifi204	intron;exon	0.124717	0.0525378	1.25508e-15	4.57222e-14	1.11729
Ube2h:6:30211289-30211683:-1	Ube2h	UTR3	0.148078	0.0694568	1.34927e-15	4.87918e-14	1.41611
Srp9:1:182131981-182132407:1	Srp9	UTR3	0.362472	0.162066	1.36475e-15	4.89914e-14	0.693689
Btg1:10:96622378-96622792:1	Btg1	UTR3	0.0874152	0.206589	3.08715e-15	1.09228e-13	0.959091
Por:5:135734934-135735326:1	Por	UTR3	0.32517	0.0926091	4.95434e-15	1.74039e-13	0.675214
Por:5:135689149-135715936:1	Por	UTR5;intron;exon	0.165034	0.114871	5.14249e-15	1.79367e-13	-0.821975
Srsf7:17:80200089-80200382:-1	Srsf7	UTR3	0.169555	0.048976	6.95281e-15	2.37458e-13	1.26374
Sar1a:10:61686364-61691475:1	Sar1a	UTR3	0.189525	0.0908281	7.95483e-15	2.69806e-13	-1.09244
Tsc22d3:X:140540219-140540678:-1	Tsc22d3	UTR3	0.0727204	0.140695	1.80363e-14	6.03418e-13	-1.09464
Tpm3:3:90089263-90089628:1	Tpm3	intron;exon	0.155614	0.0747996	2.23937e-14	7.34214e-13	1.08582
Ppp1r2:16:31253192-31253638:-1	Ppp1r2	UTR3	0.445742	0.100623	2.46418e-14	8.02571e-13	0.781422
Cygb:11:116646130-116646541:-1	Cygb	UTR3	0.885833	0.0498664	2.79418e-14	9.04065e-13	0.859125
Rnf7:9:96471327-96471769:-1	Rnf7	UTR3	0.179352	0.140695	4.89742e-14	1.56399e-12	-0.875538
Wnk1:6:120002191-120037186:-1	Wnk1	intron;exon	0.128485	0.199466	7.01435e-14	2.22559e-12	-1.43737
Emc3:6:113530223-113530937:-1	Emc3	intron;exon	0.101733	0.0863758	9.60793e-14	3.00967e-12	-1.1682
Tmem59:4:107197529-107200601:1	Tmem59	UTR3	0.363225	0.204809	9.73826e-14	3.03119e-12	-0.68764
Gm43552:5:65446833-65447253:-1	Smim14	UTR3	0.168048	0.0311665	1.01543e-13	3.14082e-12	1.58008
Smim14:5:65446844-65447154:-1	Smim14	UTR3	0.167295	0.0311665	1.44543e-13	4.44289e-12	1.5744
Mcl1:3:95661535-95661985:1	Mcl1	UTR3	0.146571	0.26447	1.68638e-13	5.15133e-12	-0.587723
Hmha1:10:80017815-80018385:1	Hmha1	intron;exon	0.00941974	0.658059	2.04789e-13	6.217e-12	-1.07786
Hmha1:10:80031042-80031472:1	Hmha1	UTR3	0.0192163	0.344613	2.08087e-13	6.27835e-12	1.37368
Zfp644:5:106695791-106696196:-1	Zfp644	UTR5;intron;exon	0.152223	0.170971	2.19386e-13	6.5789e-12	-0.556453
Rbm39:2:156147239-156147534:-1	Rbm39	UTR3	0.287867	0.185218	2.31726e-13	6.90685e-12	0.737798
Zfp644:5:106637801-106638222:-1	Zfp644	intron;exon	0.132253	0.048976	2.48453e-13	7.3608e-12	1.10536
Morf4l2:X:136740487-136740873:-1	Morf4l2	UTR5;intron;exon	0.102487	0.0525378	3.13814e-13	9.18652e-12	-1.45317
Mndal:1:173857220-173860361:-1	Mndal	UTR3	0.302939	0.235085	5.371e-13	1.5538e-11	0.525407
Ddx5:11:106780355-106780684:-1	Ddx5	UTR3	0.462698	0.322351	5.43779e-13	1.55483e-11	0.54336
Cdk11b:4:155649444-155649938:1	Cdk11b	UTR3	0.137905	0.0525378	6.17969e-13	1.73667e-11	1.13928
Sept1:7:127215889-127217692:-1	Sept1	intron;exon	0.00226074	0.140695	6.14801e-13	1.73667e-11	-2.85668
Sept1:7:127215874-127217073:-1	Sept1	intron;exon	0.00226074	0.140695	6.14801e-13	1.73667e-11	-2.85668
Sept6:X:36915790-36916246:-1	Sept6	UTR3	0.03052	0.149599	6.69825e-13	1.8717e-11	-0.992737
Macf1:4:123349633-123350108:-1	Macf1	UTR3	0.179729	0.103295	6.79222e-13	1.88724e-11	0.778559
Sept6:X:36922925-36942280:-1	Sept6	intron;exon	0.0715901	0.106857	7.06262e-13	1.95135e-11	0.77168
Mkrn1:6:39405518-39405964:-1	Mkrn1	UTR3	0.0776187	0.176313	1.20145e-12	3.30098e-11	-0.657129
Mkrn1:6:39397804-39398149:-1	Mkrn1	UTR3	0.114921	0.112199	1.28231e-12	3.50355e-11	0.741505
Arid5b:10:68101905-68128917:-1	Arid5b	intron;exon	0.227581	0.13268	1.71916e-12	4.59503e-11	0.597566
Ppp1r12a:10:108253306-108253577:1	Ppp1r12a	intron;exon	0.132253	0.0525378	1.87389e-12	4.9815e-11	1.13844
Arfgap2:2:91276516-91276931:1	Arfgap2	UTR3	0.219292	0.09439	2.00966e-12	5.31372e-11	0.61825
Arfgap2:2:91266140-91266571:1	Arfgap2	intron;exon	0.0915599	0.105966	2.1243e-12	5.5868e-11	-0.906671
Sash1:10:8786206-8886070:-1	Sash1	UTR5;intron;exon	0.40844	0.125557	2.19905e-12	5.75262e-11	-0.536436
Sash1:10:8722219-8722811:-1	Sash1	UTR3	0.402035	0.0552093	2.28351e-12	5.91069e-11	0.884415
Foxp1:6:99435124-99520838:-1	Gm20696	UTR3	0.0975885	0.121995	2.67559e-12	6.85342e-11	0.655988
Gm20696:6:99435124-99520838:-1	Gm20696	UTR3	0.0975885	0.121995	2.67559e-12	6.85342e-11	0.655988
Lamp2:X:38405017-38405481:-1	Lamp2	UTR3	0.349284	0.18878	2.94296e-12	7.49922e-11	-0.556652
Cd55:1:130446635-130447078:-1	Cd55	UTR3	0.287867	0.0739092	2.96082e-12	7.50582e-11	0.92455
Atp5a1:18:77774386-77774825:1	Atp5a1	UTR5;intron;exon	0.18312	0.195013	4.84006e-12	1.2083e-10	-0.731626
Ablim1:19:57033222-57033674:-1	Ablim1	UTR3	0.244913	0.15138	5.12848e-12	1.27383e-10	0.74863
Ebf1:11:45006604-45007052:1	Ebf1	UTR3	0.159759	0.0463045	6.68701e-12	1.63616e-10	1.43538
4930523C07Rik:1:160047428-160047842:1	4930523C07Rik	intron;exon	0.0704597	0.138914	7.03922e-12	1.71381e-10	-0.995481
Cd47:16:49896396-49896474:1	Cd47	intron;exon	0.151469	0.153161	7.77049e-12	1.88253e-10	-0.827244
Tcf25:8:123399273-123401346:1	Tcf25	UTR3	0.141673	0.114871	8.60627e-12	2.07479e-10	-1.182
Kdm6b:11:69402920-69403348:-1	Kdm6b	intron;exon	0.0636775	0.185218	1.58573e-11	3.78575e-10	-0.831442
Atp6v1g1:4:63548561-63550267:1	Atp6v1g1	UTR3	0.297287	0.214604	2.55638e-11	5.95842e-10	-0.580725
Akap13:7:75754205-75754609:1	Akap13	UTR3	0.224567	0.154942	3.39409e-11	7.87364e-10	0.860268
Rnf138:18:21027143-21027552:1	Rnf138	UTR3	0.119819	0.0774711	3.50949e-11	8.10314e-10	0.936763
Mbnl2:14:120431292-120431697:1	Mbnl2	UTR3	0.330821	0.0819234	3.71334e-11	8.53374e-10	0.817579
Hes1:16:30067395-30067796:1	Hes1	UTR3	0.475132	0.104185	4.18809e-11	9.53566e-10	0.571856
Dnajb6:5:29735947-29748368:1	Dnajb6	UTR5;intron;exon	0.145064	0.125557	6.40382e-11	1.43808e-09	-0.72841
Clint1:11:45910224-45910625:1	Clint1	UTR3	0.196307	0.128228	6.4353e-11	1.43858e-09	0.705165
Crispld2:8:120051058-120051749:1	Crispld2	UTR3	0.834213	0.0552093	7.23982e-11	1.6111e-09	0.580284
Ugp2:11:21370079-21370553:-1	Ugp2	UTR5;intron;exon	0.220045	0.00979519	8.93276e-11	1.97889e-09	2.06619
Srsf3:17:29042353-29042983:1	Srsf3	UTR3	0.21364	0.0694568	1.29644e-10	2.83372e-09	1.01638
Higd1a:9:121848560-121848864:-1	Higd1a	UTR3	0.151469	0.0204809	2.27469e-10	4.86388e-09	1.54232
Man1a:10:53906980-53907423:-1	Man1a	UTR3	0.171063	0.137133	4.08534e-10	8.62305e-09	-0.650132
Scarb2:5:92443961-92446441:-1	Scarb2	UTR3	0.296534	0.121104	4.47534e-10	9.32615e-09	-0.541756
Cd47:16:49914618-49915010:1	Cd47	UTR3	0.448003	0.225289	4.5054e-10	9.336e-09	0.58261
Scarb2:5:92441314-92441603:-1	Scarb2	UTR3	0.292012	0.0498664	4.6319e-10	9.53124e-09	0.863622
Whsc1l1:8:25602701-25603253:1	Whsc1l1	UTR5;intron;exon	0.0847777	0.13268	4.65385e-10	9.53651e-09	-0.64274
Whsc1l1:8:25640758-25641297:1	Whsc1l1	exon	0.15373	0.125557	4.6967e-10	9.58439e-09	0.576861
Clec3b:9:123157024-123157150:1	Clec3b	UTR3	0.8685	0.0463045	5.20403e-10	1.04891e-08	0.707722
Pura:18:36287795-36288328:1	Pura	UTR3	0.474378	0.152271	9.08486e-10	1.79435e-08	0.553115
Nr3c1:18:39410545-39410854:-1	Nr3c1	UTR3	0.221929	0.0658949	1.01237e-09	1.98196e-08	0.879037
Kpna4:3:69072181-69072644:-1	Kpna4	UTR3	0.176714	0.11398	1.01502e-09	1.98196e-08	0.749087
Kpna4:3:69126276-69126696:-1	Kpna4	UTR5;intron;exon	0.0870384	0.15049	1.01556e-09	1.98196e-08	-0.828515
Crispld2:8:120052406-120052793:1	Crispld2	UTR3	0.727581	0.0934996	1.02065e-09	1.98402e-08	-0.632124
Slc3a2:19:8713161-8713592:-1	Slc3a2	intron;exon	0.116428	0.142476	1.40067e-09	2.69081e-08	-0.639948
Hspa4:11:53259814-53260100:-1	Hspa4	UTR3	0.104748	0.0249332	1.58904e-09	3.04082e-08	1.25964
Mrps28:3:8802146-8802400:-1	Mrps28	UTR3	0.400528	0.125557	1.68754e-09	3.20438e-08	0.605019
Gimap6:6:48703100-48703528:-1	Gimap6	UTR3	0.00414469	0.154942	2.2127e-09	4.15345e-08	-1.97087
Bet1:6:4076899-4077213:-1	Bet1	UTR3	0.218538	0.0560997	2.46494e-09	4.60934e-08	0.799103
Ccdc80:16:45096100-45096623:1	Ccdc80	exon	0.865109	0.0685663	2.86276e-09	5.33297e-08	0.563884
Gatad2a:8:69935889-69996229:-1	Gatad2a	UTR5;intron;exon	0.0813866	0.141585	3.51777e-09	6.50391e-08	-0.578144
Ppp1r2:16:31258478-31274980:-1	Ppp1r2	UTR5;intron;exon	0.246044	0.121995	3.82664e-09	6.99606e-08	-0.709097
Evl:12:108676098-108676529:1	Evl	intron;exon	0.00866616	0.162066	4.05135e-09	7.37945e-08	-1.44996
Gatad2a:8:69908604-69909090:-1	Gatad2a	UTR3	0.107008	0.0828139	4.34375e-09	7.88286e-08	0.729901
Lmna:3:88481110-88481551:-1	Lmna	UTR3	0.501507	0.064114	4.38501e-09	7.92849e-08	0.681573
Rab11a:9:64715299-64715615:-1	Rab11a	UTR3	0.151469	0.0569902	4.56661e-09	8.22659e-08	0.916696
Anp32b:4:46463646-46471589:1	Anp32b	intron;exon	0.301055	0.154942	5.45786e-09	9.72527e-08	0.516278
Tpm1:9:67027880-67031564:-1	Tpm1	UTR3	0.108139	0.0525378	5.49936e-09	9.76385e-08	-1.24789
Rtn4:11:29706858-29707277:1	Rtn4	intron;exon	0.174454	0.110419	6.25182e-09	1.10599e-07	-0.782211
Lman2:13:55345356-55345813:-1	Lman2	UTR3	0.165034	0.0534283	6.35704e-09	1.11039e-07	0.96444
Sp100:1:85682272-85682699:1	Sp100	UTR3	0.0486059	0.165628	6.36699e-09	1.11039e-07	-0.891776
Sh3gl1:17:56036060-56036444:-1	Sh3gl1	intron;exon	0.19254	0.121104	6.5923e-09	1.14562e-07	-0.633111
Pnrc1:4:33245819-33246226:-1	Pnrc1	UTR3	0.134137	0.163847	6.96406e-09	1.20596e-07	-0.6737
Lamp2:X:38455797-38456305:-1	Lamp2	UTR5;intron;exon	0.14205	0.0970614	7.86398e-09	1.34756e-07	-0.747512
Spag9:11:94125685-94126085:1	Spag9	UTR3	0.156368	0.0463045	1.0235e-08	1.71794e-07	0.902157
Hdhd2:18:76941208-76941636:1	Ier3ip1	UTR3	0.421251	0.137133	1.02246e-08	1.71794e-07	0.610497
Ier3ip1:18:76941208-76941605:1	Ier3ip1	UTR3	0.421251	0.137133	1.02246e-08	1.71794e-07	0.610497
Eif2s3y:Y:1011794-1012380:1	Eif2s3y	intron;exon	0.0802562	0.138023	1.01874e-08	1.71794e-07	-1.09599
Kdm6b:11:69398508-69398806:-1	Kdm6b	UTR3	0.110399	0.110419	1.03843e-08	1.73708e-07	0.591188
Tra2a:6:49243924-49244234:-1	Tra2a	UTR3	0.16428	0.0899377	1.085e-08	1.80883e-07	0.720227
Yipf5:18:40205392-40205994:-1	Yipf5	UTR3	0.426903	0.110419	1.43846e-08	2.37478e-07	0.52659
Serp1:3:58523555-58525213:-1	Serp1	UTR3	0.136021	0.221728	1.44752e-08	2.37478e-07	-0.573951
Dusp11:6:85947346-85950026:-1	Dusp11	UTR3	0.111907	0.191451	1.44863e-08	2.37478e-07	-0.669769
Rbm39:2:156167986-156168406:-1	Rbm39	intron;exon	0.0527506	0.106857	1.44038e-08	2.37478e-07	-1.01948
Ghitm:14:37120783-37121223:-1	Ghitm	UTR3	0.298794	0.137133	1.49624e-08	2.44468e-07	0.53492
Ghitm:14:37121882-37125298:-1	Ghitm	UTR3	0.172193	0.159394	1.52718e-08	2.48697e-07	-0.592214
Stk17b:1:53760550-53760976:-1	Stk17b	intron;exon	0.0075358	0.223508	1.54179e-08	2.50249e-07	-1.51517
Arpc2:1:74262442-74262532:1	Arpc2	intron;exon	0.114167	0.243099	1.60402e-08	2.59493e-07	-0.634854
Peak1:9:56416693-56417108:-1	Peak1	intron;exon	0.136021	0.0801425	2.11321e-08	3.37427e-07	-0.67668
Ttc14:3:33800460-33800882:1	Ttc14	UTR5;intron;exon	0.123964	0.154052	2.13108e-08	3.3918e-07	-0.659842
Peak1:9:56201126-56201436:-1	Peak1	UTR3	0.142803	0.0276046	2.31159e-08	3.66722e-07	1.05886
Stag2:X:42276768-42277185:1	Stag2	UTR3	0.122833	0.0650045	2.39669e-08	3.79e-07	0.836861
Snw1:12:87450268-87450724:-1	Snw1	UTR3	0.188018	0.110419	3.08764e-08	4.85144e-07	0.555772
S1pr1:3:115714460-115715072:-1	S1pr1	UTR5;intron;exon	0.00640543	0.218166	3.10522e-08	4.86352e-07	-1.14464
S1pr1:3:115710433-115710818:-1	S1pr1	UTR3	0.0199699	0.183437	3.15626e-08	4.92777e-07	0.891535
Cltc:11:86737039-86757411:-1	Cltc	UTR5;intron;exon	0.0945742	0.123776	3.21426e-08	5.00245e-07	-0.741351
Snw1:12:87468674-87472299:-1	Snw1	UTR5;intron;exon	0.0670686	0.119323	3.57565e-08	5.54733e-07	-1.09811
Ubac2:14:122008804-122020271:1	Ubac2	UTR3	0.0761115	0.120214	5.0255e-08	7.67559e-07	-0.68507
Ube2d2a:18:35799904-35805653:1	Ube2d2a	UTR3	0.164657	0.164737	5.23278e-08	7.94284e-07	-0.578544
Ldha:7:46847617-46848025:1	Ldha	UTR5;intron;exon	0.175207	0.0721282	5.57659e-08	8.41278e-07	0.783224
H2afv:11:6427229-6427556:-1	H2afv	UTR3	0.127732	0.0276046	6.21904e-08	9.35329e-07	1.23055
Ssbp2:13:91700775-91701286:1	Ssbp2	UTR3	0.256594	0.0543188	7.10367e-08	1.05703e-06	0.659024
Ssbp2:13:91564796-91565256:1	Ssbp2	intron;exon	0.190279	0.0881567	7.1142e-08	1.05703e-06	-0.601788
Dnajc19:3:34057068-34057461:-1	Dnajc19	UTR3	0.179352	0.0436331	8.44987e-08	1.24421e-06	0.921705
Clk1:1:58416105-58416557:-1	Clk1	intron;exon	0.0474755	0.125557	9.32678e-08	1.36923e-06	-0.814209
Ube2i:17:25262312-25264847:-1	Ube2i	UTR3	0.124717	0.13268	9.41355e-08	1.37785e-06	-0.67051
1500011K16Rik:2:127791388-127791665:-1	1500011K16Rik	UTR3	0.134137	0.0222618	1.52048e-07	2.19933e-06	1.17159
Timp2:11:118301814-118302242:-1	Timp2	UTR3	0.512811	0.0685663	1.59802e-07	2.30471e-06	0.683277
Arf4:14:26653068-26653490:1	Arf4	UTR3	0.102487	0.0516474	1.65309e-07	2.37023e-06	-1.0504
Kdelr2:5:143420739-143421147:1	Kdelr2	UTR3	0.221552	0.0845948	1.7955e-07	2.56694e-06	-0.747742
Dpt:1:164823647-164823881:1	Dpt	UTR3	0.596835	0.0204809	1.80749e-07	2.57659e-06	1.17126
Elf2:3:51255199-51255633:-1	Elf2	UTR3	0.149586	0.0863758	1.84569e-07	2.62344e-06	0.677475
Cisd2:3:135406412-135406724:-1	Cisd2	UTR3	0.191409	0.064114	1.94833e-07	2.76135e-06	0.806482
Mapre1:2:153766927-153767386:1	Mapre1	UTR3	0.180859	0.121995	2.05865e-07	2.90098e-06	-0.635436
Satb1:17:51785503-51803522:-1	Satb1	intron;exon	0.00904295	0.218166	2.06465e-07	2.90113e-06	-0.979231
Sparcl1:5:104092965-104093386:-1	Sparcl1	intron;exon	0.691409	0.0560997	2.43849e-07	3.3973e-06	0.602514
Cbx5:15:103199495-103239816:-1	Cbx5	UTR3	0.282216	0.0917186	2.48439e-07	3.45148e-06	-0.577833
Clk1:1:58411958-58412739:-1	Clk1	UTR3	0.259985	0.274265	2.57865e-07	3.5623e-06	0.598846
Fli1:9:32422204-32422510:-1	Fli1	UTR3	0.0727204	0.211932	2.70061e-07	3.70994e-06	0.534169
Mdp1:14:55657879-55658215:-1	Mdp1	UTR3	0.179352	0.0917186	3.27714e-07	4.43993e-06	0.5029
Mdp1:14:55658844-55659500:-1	Mdp1	UTR3	0.107008	0.107747	3.32428e-07	4.47913e-06	-0.587598
Pid1:1:84036296-84036724:-1	Pid1	UTR3	0.245667	0.141585	3.85184e-07	5.16168e-06	0.556882
Gm4070:7:105895139-105896133:-1	Gm4070	UTR3	0.0414469	0.157614	3.94324e-07	5.25552e-06	0.784842
Sfpq:4:127029898-127030312:1	Sfpq	UTR3	0.165411	0.0863758	4.23641e-07	5.61581e-06	0.708236
1810058I24Rik:6:35261661-35261989:1	1810058I24Rik	exon	0.125094	0.0356189	4.25517e-07	5.62551e-06	1.04337
Cebpz:17:78919645-78922189:-1	Cebpz	UTR3	0.100226	0.0480855	4.37717e-07	5.75587e-06	0.868783
Nfkbiz:16:55811375-55811684:-1	Nfkbiz	UTR3	0.126225	0.128228	4.73831e-07	6.17603e-06	-0.55167
Creg1:1:165774876-165775308:1	Creg1	UTR3	0.171816	0.0658949	4.74693e-07	6.17603e-06	0.70081
Tcf4:18:69597037-69597469:1	Tcf4	intron;exon	0.100603	0.0391808	4.849e-07	6.29218e-06	-1.31677
Ssr1:13:37979451-37983496:-1	Ssr1	UTR3	0.110023	0.0685663	5.20276e-07	6.69821e-06	-0.815349
Sap18:14:57803050-57803485:1	Sap18	UTR3	0.210625	0.0694568	5.33779e-07	6.85412e-06	0.826242
Sp3:2:72938069-72970840:-1	Sp3	intron;exon	0.193293	0.147818	5.63335e-07	7.19605e-06	-0.600615
Ube2l3:16:17152013-17152325:-1	Ube2l3	UTR3	0.136398	0.062333	5.77206e-07	7.35415e-06	0.808511
Tmpo:10:91147571-91147843:-1	Tmpo	UTR3	0.132253	0.0712378	6.51586e-07	8.21667e-06	0.617582
Snrnp27:6:86682880-86684522:-1	Snrnp27	UTR5;intron;exon	0.378674	0.116652	6.70006e-07	8.42734e-06	0.566226
Glud1:14:34343812-34344292:1	Glud1	UTR3	0.125471	0.125557	7.78494e-07	9.71735e-06	-0.647605
Pura:18:36281097-36282542:1	Pura	UTR5;intron;exon	0.196307	0.112199	8.33018e-07	1.03716e-05	-0.632897
Gpm6b:X:166388474-166388988:1	Gpm6b	UTR3	0.417483	0.0373998	9.00216e-07	1.118e-05	-0.953704
Sh3kbp1:X:159627661-159684012:1	Sh3kbp1	UTR5;intron;exon	0.035795	0.103295	1.1325e-06	1.39241e-05	-1.11797
Pafah1b1:11:74673949-74674253:-1	Pafah1b1	UTR3	0.145441	0.048976	1.24074e-06	1.51414e-05	0.994827
Luc7l2:6:38552374-38552806:1	Luc7l2	intron;exon	0.110776	0.101514	1.24514e-06	1.51575e-05	-0.719848
Ywhab:2:164015215-164016872:1	Ywhab	UTR3	0.16315	0.121995	1.27227e-06	1.54495e-05	-0.780228
Ndel1:11:68829301-68829717:-1	Ndel1	UTR3	0.116051	0.0801425	1.38856e-06	1.682e-05	-0.748209
Vma21:X:71821596-71822022:1	Vma21	UTR3	0.134137	0.0311665	1.47774e-06	1.78563e-05	1.068
Col1a2:6:4541123-4541544:1	Col1a2	UTR3	0.574604	0.0685663	1.53945e-06	1.85564e-05	-0.781997
Adgre5:8:83727329-83727875:-1	Adgre5	intron;exon	0.016202	0.119323	1.54803e-06	1.86142e-05	-0.994771
Get4:5:139267393-139269391:1	Get4	UTR3	0.119066	0.0819234	1.73328e-06	2.07909e-05	-0.532227
Get4:5:139269655-139270051:1	Get4	UTR3	0.115674	0.0284951	1.84864e-06	2.21207e-05	0.925252
Calcrl:2:84330626-84330947:-1	Calcrl	UTR3	0.201583	0.047195	1.90576e-06	2.27489e-05	0.638531
Calcrl:2:84376776-84425411:-1	Calcrl	UTR5;intron;exon	0.137528	0.0721282	1.91198e-06	2.27678e-05	-0.595069
Sec11a:7:80915403-80915493:-1	Sec11a	UTR3	0.433308	0.13179	1.92618e-06	2.28815e-05	0.50362
Kdelr2:5:143419589-143421136:1	Kdelr2	UTR3	0.243783	0.0881567	1.93721e-06	2.29571e-05	-0.652667
Agpat4:17:12219304-12219645:1	Agpat4	UTR3	0.278448	0.0872663	2.11586e-06	2.50139e-05	0.547222
Apopt1:12:111713261-111722784:1	Apopt1	UTR3	0.104748	0.0721282	2.14324e-06	2.52769e-05	-0.758802
Col1a1:11:94952636-94953042:1	Col1a1	UTR3	0.581763	0.0427427	2.18097e-06	2.56603e-05	-0.8658
Prpf6:2:181601406-181616146:1	Prpf6	UTR5;intron;exon	0.107762	0.0899377	2.25574e-06	2.64767e-05	-0.504195
Agpat4:17:12151715-12152115:1	Agpat4	UTR5;intron;exon	0.113414	0.0694568	2.30836e-06	2.70299e-05	-0.757384
Timp3:10:86348711-86349116:1	Timp3	UTR3	0.407687	0.016919	2.32324e-06	2.71394e-05	1.18457
Prpf6:2:181654802-181655660:1	Prpf6	UTR3	0.119442	0.0463045	2.35831e-06	2.74189e-05	0.735409
Gng12:6:67020855-67021350:1	Gng12	UTR3	0.140543	0.0267142	2.37779e-06	2.75801e-05	1.02198
Dnajc7:11:100584897-100591094:-1	Dnajc7	intron;exon	0.109269	0.0819234	2.43575e-06	2.81859e-05	0.679356
Hnrnpa3:2:75666872-75667340:1	Hnrnpa3	UTR3	0.122457	0.0498664	2.70941e-06	3.12058e-05	0.897853
Hnrnpa0:13:58126857-58127265:-1	Hnrnpa0	UTR3	0.119442	0.096171	2.87446e-06	3.29524e-05	-0.695388
Slco3a1:7:74284207-74284637:-1	Slco3a1	UTR3	0.150716	0.0311665	3.03692e-06	3.47339e-05	-1.06849
Ptov1:7:44863195-44863377:-1	Ptov1	UTR3	0.231349	0.0712378	3.39931e-06	3.86987e-05	-0.684693
Tpm4:8:72138539-72144853:1	Tpm4	intron;exon	0.142427	0.0926091	3.64639e-06	4.14155e-05	-0.729071
Tor1aip1:1:156004599-156005083:-1	Tor1aip1	UTR3	0.190279	0.079252	3.99519e-06	4.50651e-05	0.613454
Diaph1:18:37843601-37843923:-1	Diaph1	UTR3	0.119066	0.11309	4.29031e-06	4.77512e-05	0.521751
Ube2a:X:36883818-36884222:1	Ube2a	UTR3	0.105501	0.0569902	4.70966e-06	5.21669e-05	0.738252
Satb1:17:51811534-51811922:-1	Satb1	UTR5;intron;exon	0.0203466	0.127337	7.35037e-06	8.069e-05	0.937425
Smarca2:19:26777881-26778322:1	Smarca2	UTR3	0.21477	0.0650045	7.71354e-06	8.43004e-05	0.543907
Smarca2:19:26716047-26751984:1	Smarca2	UTR3	0.155237	0.0828139	7.74736e-06	8.44822e-05	-0.533187
Camk2d:3:126843235-126843780:1	Camk2d	UTR3	0.110776	0.0650045	8.29492e-06	9.02532e-05	0.61947
Col1a2:6:4539569-4540591:1	Col1a2	intron;exon	0.859457	0.047195	8.56908e-06	9.30303e-05	0.583541
Anp32a:9:62377842-62378282:1	Anp32a	UTR3	0.174077	0.11398	8.7312e-06	9.45816e-05	0.670344
Wipf1:2:73430772-73431296:-1	Wipf1	UTR3	0.104371	0.0952805	9.56768e-06	0.000102963	0.637973
Mllt10:2:18162304-18162718:1	Mllt10	UTR5;intron;exon	0.121326	0.0712378	9.60104e-06	0.000103096	0.585691
Cxcl14:13:56289654-56296185:-1	Cxcl14	UTR3	0.162773	0.0418522	1.09392e-05	0.0001167	-0.786878
Sptbn1:11:30110678-30113012:-1	Sptbn1	intron;exon	0.222683	0.0587711	1.12729e-05	0.000119615	-0.785415
Pura:18:36281434-36281776:1	Pura	UTR5;intron;exon	0.162396	0.0926091	1.23207e-05	0.000128922	-0.633888
Ubl3:5:148505106-148505548:-1	Ubl3	UTR3	0.244537	0.0730187	1.26504e-05	0.000131811	0.617907
Arpc3:5:122396878-122397298:1	Arpc3	intron;exon	0.0599096	0.13268	1.30611e-05	0.000135802	-0.775409
Hivep2:10:14150962-14151374:1	Hivep2	UTR3	0.106631	0.0373998	1.32726e-05	0.000137711	0.902949
Bet1l:7:140853384-140853750:-1	Bet1l	UTR3	0.263753	0.0552093	1.44064e-05	0.000147914	0.670415
Actr2:11:20062737-20062965:-1	Actr2	UTR3	0.0908063	0.15138	1.60574e-05	0.000163713	-0.570146
Anp32a:9:62378408-62378812:1	Anp32a	UTR3	0.109269	0.0614426	1.72247e-05	0.000174094	0.846701
Nsmce2:15:59592168-59601683:1	Nsmce2	UTR3	0.155991	0.0845948	1.72395e-05	0.000174094	0.540609
Col8a1:16:57626868-57627295:-1	Col8a1	UTR3	0.576865	0.0240427	2.11082e-05	0.000210485	0.564702
Col8a1:16:57624258-57624558:-1	Col8a1	UTR3	0.432931	0.0373998	2.11427e-05	0.000210485	-0.708274
Pura:18:36281455-36281623:1	Pura	UTR5;intron;exon	0.113414	0.0703473	2.31645e-05	0.000229684	-0.740815
Ppp2ca:11:52123018-52123465:1	Ppp2ca	UTR3	0.100603	0.0837044	2.33899e-05	0.000231451	-0.682285
Hn1:11:115500137-115500664:-1	Hn1	intron;exon	0.102864	0.130009	2.67289e-05	0.000263433	-0.547235
Sucla2:14:73595733-73596142:1	Sucla2	UTR3	0.157498	0.0436331	3.05444e-05	0.000299835	0.78069
Serpine1:5:137070143-137070590:-1	Serpine1	intron;exon	0.260362	0.0231523	3.23237e-05	0.00031604	0.855876
Acyp2:11:30505991-30506383:-1	Acyp2	UTR3	0.210625	0.0115761	3.27274e-05	0.000319352	1.11175
Mef2c:13:83575606-83593056:1	Mef2c	UTR5;intron;exon	0.0312735	0.160285	3.62634e-05	0.000351762	-0.702978
Chd2:7:73505080-73519757:-1	Chd2	UTR5;intron;exon	0.103994	0.100623	3.63908e-05	0.000352303	0.515147
Svil:18:5118843-5119299:1	Svil	UTR3	0.105124	0.030276	4.29076e-05	0.000409894	0.940166
Ogn:13:49622741-49623260:1	Ogn	UTR3	0.390354	0.00890472	4.31861e-05	0.000411607	1.4258
Tm7sf3:6:146602352-146602659:-1	Tm7sf3	UTR3	0.28523	0.0329475	4.54319e-05	0.000430509	0.555763
Tm7sf3:6:146603457-146603899:-1	Tm7sf3	UTR3	0.129239	0.0365093	4.64084e-05	0.000438074	-0.825532
Rap1b:10:117815360-117815827:-1	Rap1b	UTR3	0.0719668	0.116652	5.24341e-05	0.000491182	-0.595731
Sp100:1:85691918-85701744:1	Sp100	UTR3	0.0892992	0.105076	5.44772e-05	0.000509351	0.566288
Mff:1:82735373-82751787:1	Mff	UTR3	0.103994	0.0783615	5.48841e-05	0.000512183	-0.647885
Ube2d3:3:135459918-135465342:1	Ube2d3	UTR3	0.125848	0.123776	5.53395e-05	0.000515454	-0.557145
Srsf10:4:135856189-135859000:1	Srsf10	UTR5;intron;exon	0.136775	0.136242	5.80694e-05	0.000539859	-0.526148
Zeb2:2:45113106-45113314:-1	Zeb2	UTR5;intron;exon	0.114544	0.0391808	6.37204e-05	0.000591277	0.740718
Macf1:4:123511826-123513121:-1	Macf1	intron;exon	0.0866616	0.109528	6.5621e-05	0.000606625	-0.529475
Macf1:4:123511841-123513876:-1	Macf1	intron;exon	0.0866616	0.109528	6.5621e-05	0.000606625	-0.529475
Ugdh:5:65413221-65413629:-1	Ugdh	UTR3	0.342125	0.0685663	7.28768e-05	0.000671176	-0.562316
Fbln2:6:91271791-91272145:1	Fbln2	UTR3	0.668425	0.0347284	7.57636e-05	0.000696459	0.577552
Pa2g4:10:128559062-128560240:-1	Pa2g4	intron;exon	0.195931	0.0970614	7.7317e-05	0.000709412	0.575214
Hnrnpc:14:52074470-52074780:-1	Hnrnpc	UTR3	0.162773	0.0908281	7.80565e-05	0.000714864	0.554267
Tcf25:8:123401460-123401914:1	Tcf25	UTR3	0.114544	0.0712378	8.42108e-05	0.000761302	-0.77937
Zfp148:16:33496939-33497362:1	Zfp148	UTR3	0.105878	0.0552093	8.6643e-05	0.000781853	0.592803
Cisd2:3:135409973-135410396:-1	Cisd2	UTR3	0.129239	0.0997329	8.91057e-05	0.000802604	-0.571267
Csf1:3:107741048-107741351:-1	Csf1	UTR3	0.192163	0.0204809	9.05406e-05	0.000814038	-0.910712
Ube2d3:3:135459905-135463135:1	Ube2d3	UTR3	0.121703	0.119323	9.36527e-05	0.000835906	-0.549553
Tpd52l2:2:181516360-181516782:1	Tpd52l2	UTR3	0.148078	0.0258237	9.88998e-05	0.000876436	0.937999
Igf1:10:87933953-87934361:1	Igf1	UTR3	0.20309	0.0347284	9.86958e-05	0.000876436	0.729165
Srsf10:4:135865421-135865836:1	Srsf10	UTR3	0.114544	0.0543188	9.89065e-05	0.000876436	0.685114
Ms4a6c:19:11481774-11482192:1	Ms4a6c	UTR3	0.0101733	0.159394	0.000100889	0.000890797	0.9337
Cybb:X:9435443-9435932:-1	Cybb	UTR3	0.0113037	0.212823	0.000106922	0.000939005	0.772981
Tex261:6:83770803-83771122:-1	Tex261	UTR3	0.121326	0.0890472	0.000112037	0.000980424	-0.570978
Tmem248:5:130238360-130241506:1	Tmem248	UTR3	0.118312	0.0578807	0.000116231	0.00100994	-0.52246
Tmem248:5:130243262-130243706:1	Tmem248	UTR3	0.14205	0.0311665	0.000117376	0.00101808	0.646123
Eps15:4:109385294-109385705:1	Eps15	UTR3	0.12321	0.064114	0.000118117	0.00102271	-0.634179
Arntl:7:113313710-113314122:1	Arntl	UTR3	0.22306	0.0382903	0.000120868	0.00104286	0.655
Hnrnpul2:19:8833750-8834142:1	Hnrnpul2	UTR3	0.110023	0.0427427	0.000120839	0.00104286	0.68632
Aebp1:11:5861964-5862396:1	Aebp1	UTR5;exon	0.537679	0.0293856	0.0001248	0.00107489	0.55031
Aebp1:11:5871680-5872088:1	Aebp1	UTR3	0.373399	0.0382903	0.000125649	0.00107921	-0.655101
Nr3c1:18:39411976-39412385:-1	Nr3c1	UTR3	0.153353	0.048976	0.000127551	0.00109265	0.779964
Nck1:9:100508365-100546134:-1	Nck1	UTR5;intron;exon	0.106631	0.079252	0.000135841	0.00115184	-0.564535
Arfgap3:15:83327556-83334638:-1	Arfgap3	intron;exon	0.109646	0.0391808	0.000136728	0.00115736	-0.946113
Arfgap3:15:83299740-83300251:-1	Arfgap3	UTR3	0.23361	0.0436331	0.000137963	0.00116326	0.993411
Hnrnpa3:2:75669012-75669407:1	Hnrnpa3	UTR3	0.16202	0.079252	0.000138371	0.00116326	0.581686
Tgoln1:6:72608873-72609295:-1	Tgoln1	UTR3	0.147325	0.0837044	0.000140645	0.00117746	-0.505788
Mtfr1l:4:134526067-134526526:-1	Mtfr1l	UTR3	0.108892	0.062333	0.000145413	0.00121416	-0.641626
Ikzf1:11:11771686-11772118:1	Ikzf1	UTR3	0.00602864	0.186109	0.00014963	0.00124725	0.881302
Meg3:12:109571338-109571726:1	Meg3	intron;exon	0.24642	0.0204809	0.000151889	0.00126181	-1.22627
Anp32e:3:95947004-95947390:1	Anp32e	UTR3	0.116805	0.0783615	0.000153767	0.00127525	0.547232
Tor1aip1:1:156006749-156007204:-1	Tor1aip1	UTR3	0.104748	0.0952805	0.000157716	0.00130361	-0.568145
Rsrc1:3:66994566-66996475:1	Rsrc1	intron;exon	0.107008	0.0436331	0.000160033	0.00132054	0.763942
Tnrc6b:15:80747374-80747512:1	Tnrc6b	UTR5;intron;exon	0.101733	0.0543188	0.000161709	0.00133213	0.665097
Smim7:8:72567385-72567937:-1	Smim7	UTR3	0.107008	0.0445236	0.000167045	0.0013715	-0.799374
Carhsp1:16:8660672-8661116:-1	Carhsp1	UTR3	0.227581	0.0552093	0.000172276	0.00140974	-0.56811
Slc44a1:4:53567397-53567841:1	Slc44a1	UTR3	0.337604	0.0552093	0.000178545	0.00145861	-0.503693
Slc44a1:4:53622052-53622478:1	Slc44a1	UTR3	0.302185	0.0231523	0.000179728	0.00146174	0.761588
Ddx3y:Y:1260771-1261082:-1	Ddx3y	UTR3	0.136398	0.0552093	0.000185248	0.00150091	0.521547
Sept2:1:93509089-93509287:1	Sept2	UTR3	0.19367	0.0258237	0.000193212	0.00155264	0.828246
Thoc2:X:41827146-41830818:-1	Thoc2	intron;exon	0.104371	0.0543188	0.000196725	0.00157829	0.782485
R3hdm2:10:127498991-127499384:1	R3hdm2	UTR3	0.108892	0.0373998	0.000219115	0.00174652	0.653064
Lrp1:10:127587538-127588056:-1	Lrp1	intron;exon	0.142427	0.0284951	0.000223143	0.00177289	-1.01254
Wls:3:159873011-159901499:1	Wls	UTR3	0.11266	0.0418522	0.000224804	0.00177747	-0.881153
Heg1:16:33722507-33722922:1	Heg1	intron;exon	0.165034	0.0373998	0.000224286	0.00177747	-0.764878
Crtc3:7:80677012-80677406:-1	Crtc3	intron;exon	0.140543	0.0667854	0.000225368	0.00177858	-0.583396
Mfap1b:2:121461557-121461815:-1	Mfap1b	UTR3	0.139789	0.0739092	0.000275658	0.00214169	0.525059
Igf1:10:87936637-87937042:1	Igf1	UTR3	0.217408	0.0427427	0.000282358	0.00218339	0.733008
Btf3l4:4:108815190-108815627:-1	Btf3l4	UTR3	0.112283	0.0382903	0.000291059	0.0022401	0.710879
Swap70:7:110283034-110283483:1	Swap70	UTR3	0.0599096	0.121104	0.00029752	0.00228097	0.504357
Sp3:2:72936427-72936828:-1	Sp3	UTR3	0.158252	0.0596616	0.000298983	0.00228678	0.528789
Ncl:1:86359240-86359400:-1	Ncl	UTR5;exon	0.138659	0.0810329	0.0003032	0.00231543	0.541768
Acvrl1:15:101144885-101145336:1	Acvrl1	UTR3	0.173323	0.0240427	0.000314123	0.00239142	0.829368
Acin1:14:54643541-54644717:-1	Acin1	UTR3	0.106631	0.0534283	0.000337377	0.00254872	0.62415
Tcf4:18:69683839-69684648:1	Tcf4	UTR3	0.329314	0.0819234	0.000375506	0.0028066	-0.538376
Aplp2:9:31150621-31151046:-1	Aplp2	UTR3	0.190656	0.0240427	0.000379822	0.00283454	0.672067
Dynll2:11:87979525-87979806:-1	Dynll2	UTR3	0.302562	0.0854853	0.000392062	0.00289949	0.554838
Rbx1:15:81475954-81476369:1	Rbx1	UTR3	0.151469	0.0650045	0.000407441	0.00299521	0.579535
Prrc1:18:57392272-57392719:1	Prrc1	UTR3	0.154107	0.0240427	0.000434405	0.00316974	0.776307
Ttc14:3:33806929-33807805:1	Ttc14	UTR3	0.105501	0.0578807	0.000442318	0.0032227	0.562968
Strn3:12:51691368-51691823:-1	Strn3	UTR5;intron;exon	0.101356	0.0142476	0.000454133	0.00329901	1.06346
Fto:8:91668043-91668439:1	Fto	UTR3	0.127355	0.0391808	0.000501709	0.00362321	0.669497
Nfkbid:7:30428344-30428746:1	Nfkbid	UTR3	0.00904295	0.133571	0.000549878	0.00395944	0.597437
Nfkbid:7:30427310-30427835:1	Nfkbid	intron;exon	0.00113037	0.119323	0.000550696	0.00395954	-1.56426
Smoc2:17:14399378-14399732:1	Smoc2	intron;exon	0.284476	0.00534283	0.000600896	0.00426654	1.52332
Stim2:5:54119177-54119891:1	Stim2	UTR3	0.114167	0.0445236	0.000656885	0.00462169	0.57056
Xrn2:2:147012996-147025399:1	Xrn2	UTR5;intron;exon	0.0561417	0.117542	0.000684684	0.00479669	-0.82137
Zeb1:18:5705545-5705959:1	Zeb1	intron;exon	0.162396	0.0418522	0.000700215	0.00489851	-0.631491
Gnl3:14:31012434-31013209:-1	Gnl3	UTR3	0.121326	0.0543188	0.000713051	0.00497416	0.536333
Osbpl9:4:109133327-109133757:-1	Osbpl9	UTR3	0.128109	0.0329475	0.00073502	0.00509131	0.678422
Gatad1:5:3641308-3643640:-1	Gatad1	UTR3	0.10098	0.048976	0.000752172	0.00519063	-0.691493
B230219D22Rik:13:55703107-55703499:1	B230219D22Rik	UTR3	0.14431	0.0560997	0.000756123	0.00520814	0.556366
Senp6:9:80093514-80093700:1	Senp6	UTR3	0.159759	0.0587711	0.000771793	0.00530123	0.576357
Lyn:4:3748797-3749931:1	Lyn	intron;exon	0.0135644	0.203918	0.000838663	0.00572854	-0.636993
Ufd1l:16:18834858-18835261:1	Ufd1l	UTR3	0.115674	0.0409617	0.000891704	0.00604883	0.606911
Ano6:15:95975087-95975464:1	Ano6	UTR3	0.122457	0.0400712	0.000978592	0.00656578	0.664165
Ttc3:16:94443384-94451122:1	Ttc3	intron;exon	0.153353	0.0436331	0.00100798	0.00673537	-0.581441
Ugp2:11:21322088-21328930:-1	Ugp2	intron;exon	0.200452	0.0480855	0.00104885	0.00698005	-0.622943
Bet1:6:4077841-4082621:-1	Bet1	UTR3	0.114921	0.0703473	0.00113147	0.00746922	-0.512267
Rhoq:17:86999616-87000069:1	Rhoq	UTR3	0.223813	0.0463045	0.00115151	0.00759131	0.545115
Pam:1:97885607-97895746:-1	Pam	intron;exon	0.58214	0.0276046	0.00116485	0.00764852	0.562954
Erlec1:11:30950468-30954068:-1	Erlec1	intron;exon	0.16202	0.032057	0.00118612	0.00775712	0.595977
Akap13:7:75612395-75613625:1	Akap13	intron;exon	0.0678222	0.110419	0.00121312	0.00788125	-0.503362
Fbln2:6:91271820-91272048:1	Fbln2	UTR3	0.507536	0.0204809	0.00124969	0.00808682	0.712288
Kif3a:11:53583835-53586958:1	Kif3a	UTR3	0.117558	0.016919	0.00126328	0.00815328	0.771062
Rab18:18:6765205-6783191:1	Rab18	UTR5;intron;exon	0.10324	0.0418522	0.00127897	0.00824372	-0.700843
Fosb:7:19306598-19307502:-1	Fosb	intron;exon	0.102487	0.048976	0.0012972	0.0083394	-0.638627
Pabpc4:4:123298006-123298810:1	Pabpc4	UTR3	0.162773	0.064114	0.0013102	0.00841199	0.506194
Adamts2:11:50807165-50807573:1	Adamts2	UTR3	0.196307	0.0186999	0.00132428	0.00848379	-0.983145
Ptp4a1:1:30941947-30942493:-1	Ptp4a1	UTR3	0.169179	0.0685663	0.00134758	0.00860701	-0.50278
Ddr2:1:169972307-169972595:-1	Ddr2	UTR3	0.304823	0.0240427	0.00137455	0.00874517	-0.619749
Dnajc1:2:18217095-18219671:-1	Dnajc1	UTR3	0.20422	0.047195	0.00147879	0.0093001	0.542944
Ndufv3:17:31528261-31528465:1	Ndufv3	intron;exon	0.155237	0.0382903	0.00152564	0.00957026	0.661281
H3f3a:1:180802999-180803179:-1	H3f3a	UTR3	0.0919367	0.186109	0.0015294	0.00958163	-0.508351
Hmgb2:8:57511843-57513126:1	Hmgb2	UTR5;intron;exon	0.0719668	0.11398	0.00155306	0.00971748	0.61281

## Sheet: Sham leuk. vs MI leuk.
Peak	gene_name	genomic_feature(s)	population1_pct	population2_pct	pvalue	padj	Log2_fold_change
Pabpc1:15:36608856-36608973:-1	Pabpc1	UTR5;exon	0.26358	0.747465	2.58055e-306	8.99838e-303	-1.97937
Gm10116:13:74406828-74407012:1	Gm10116	exon	0.460374	0.795084	5.63782e-229	9.82953e-226	1.41544
Pabpc1:15:36596024-36597532:-1	Pabpc1	UTR3	0.567231	0.505991	2.04809e-100	1.42834e-97	1.02904
Ms4a4c:19:11418947-11421393:1	Ms4a4c	intron;exon	0.170971	0.0639017	5.21787e-89	3.03245e-86	2.81197
Sub1:15:11993810-11996044:-1	Sub1	UTR5;intron;exon	0.278718	0.661444	2.56636e-80	1.11861e-77	-1.07427
Ly6e:15:74958936-74959370:1	Ly6e	UTR3	0.889581	0.880184	4.54899e-78	1.76248e-75	-0.55078
Ly6e:15:74956073-74956532:1	Ly6e	intron;exon	0.326803	0.0955453	9.44632e-78	3.29393e-75	1.7659
Cap1:4:122859047-122859363:-1	Cap1	UTR3	0.20748	0.544393	2.59242e-52	7.53313e-50	-0.620187
Cap1:4:122872379-122885924:-1	Cap1	UTR5;intron;exon	0.158504	0.0946237	5.28525e-52	1.41767e-49	1.85746
Actb:5:142903115-142903422:-1	Actb	UTR3	0.9439	0.998771	3.774e-49	8.84431e-47	-0.652517
Actb:5:142903711-142904369:-1	Actb	UTR3	0.986643	0.993241	3.80455e-49	8.84431e-47	0.667288
Kpna4:3:69072181-69072644:-1	Kpna4	UTR3	0.11398	0.162519	6.86386e-48	1.4079e-45	-1.15717
Kpna4:3:69126276-69126696:-1	Kpna4	UTR5;intron;exon	0.15049	0.0215054	9.59262e-48	1.8583e-45	2.36862
Calm2:17:87435920-87446905:-1	Calm2	UTR5;intron;exon	0.527159	0.482642	3.06607e-47	5.62705e-45	0.51622
Ctsc:7:88290990-88291435:1	Ctsc	UTR3	0.116652	0.233794	2.33511e-42	3.87739e-40	1.59468
Atp5a1:18:77774386-77774825:1	Atp5a1	UTR5;intron;exon	0.195013	0.0860215	1.7962e-41	2.84697e-39	1.86105
Rhoa:9:108306885-108307281:1	Rhoa	UTR5;intron;exon	0.13179	0.0442396	3.86252e-40	5.85592e-38	2.26163
Calm2:17:87433412-87433710:-1	Calm2	UTR3	0.658059	0.837788	5.14281e-39	7.17319e-37	-0.804303
Calm2:17:87446753-87446904:-1	Calm2	UTR5;intron;exon	0.410508	0.333948	1.19622e-38	1.60432e-36	0.719487
Eif4a1:11:69669863-69670274:-1	Eif4a1	UTR3	0.171861	0.15914	4.83118e-37	6.23937e-35	1.59386
Sltm:9:70542920-70562096:1	Sltm	intron;exon	0.422084	0.678341	8.77326e-36	9.8685e-34	-0.527635
Rpl13a-ps1:19:50030395-50030605:-1	Rpl13a-ps1	exon	0.160285	0.030722	2.38415e-34	2.51925e-32	1.94004
Msn:X:96153627-96154062:1	Msn	intron;exon	0.211042	0.122273	9.02998e-33	9.26104e-31	1.6925
Inpp5d:1:87620312-87635351:1	Inpp5d	UTR5;intron;exon	0.335708	0.258372	2.07778e-32	2.07006e-30	0.544556
Taf13:3:108572058-108572635:1	Taf13	intron;exon	0.243099	0.125346	4.69781e-32	4.55035e-30	0.893776
Fosb:7:19308976-19309325:-1	Fosb	intron;exon	0.196794	0.221505	5.90915e-32	5.56897e-30	0.972307
Taf13:3:108581655-108582087:1	Taf13	UTR3	0.108638	0.195699	1.26118e-31	1.15729e-29	-1.22833
Prdx6:1:161248513-161249107:-1	Prdx6	intron;exon	0.123776	0.10937	1.78479e-31	1.59578e-29	1.71327
Btg2:1:134077189-134077605:-1	Btg2	UTR3	0.523598	0.542857	1.98551e-30	1.64845e-28	0.554405
H3f3a:1:180809741-180810149:-1	H3f3a	intron;exon	0.253785	0.102304	4.78031e-30	3.7884e-28	1.31927
Vgll4:6:114920034-114920459:-1	Vgll4	intron;exon	0.177204	0.0534562	1.31255e-28	9.94969e-27	1.12496
Vgll4:6:114862079-114862832:-1	Vgll4	UTR3	0.116652	0.131797	1.51055e-28	1.1207e-26	-0.988849
Ndfip1:18:38452338-38464399:1	Ndfip1	UTR3	0.219947	0.213825	1.56283e-28	1.13533e-26	-0.667009
Ndfip1:18:38418986-38419716:1	Ndfip1	UTR5;intron;exon	0.236866	0.0758833	1.72885e-28	1.23031e-26	1.02374
Stk17b:1:53760550-53760976:-1	Stk17b	intron;exon	0.223508	0.0998464	2.38052e-28	1.66017e-26	1.21422
Crlf3:11:80046493-80047118:-1	Crlf3	UTR3	0.311665	0.209831	3.21369e-27	2.19728e-25	-0.606243
Phb2:6:124715957-124716065:1	Phb2	intron;exon	0.156723	0.0728111	3.34163e-27	2.24082e-25	1.49997
Hmha1:10:80031042-80031472:1	Hmha1	UTR3	0.344613	0.209831	3.7747e-25	2.39316e-23	-0.689834
Tra2a:6:49243924-49244234:-1	Tra2a	UTR3	0.0899377	0.153917	6.62143e-25	4.12302e-23	-1.1944
Hn1:11:115500137-115500664:-1	Hn1	intron;exon	0.130009	0.0552995	1.35344e-24	8.13696e-23	1.5788
Serp1:3:58523555-58525213:-1	Serp1	UTR3	0.221728	0.425192	1.4116e-24	8.34281e-23	-0.727682
Ptprc:1:138171949-138172357:-1	Ptprc	intron;exon	0.191451	0.078341	5.01384e-24	2.91388e-22	1.28727
Fos:12:85474990-85475278:1	Fos	intron;exon	0.117542	0.35576	8.74269e-24	4.99767e-22	-0.980865
Rpl14:9:120572721-120572913:1	Rpl14	intron;exon	0.20748	0.264516	3.37554e-23	1.86833e-21	-0.912443
Aes:10:81565749-81565863:1	Aes	UTR3	0.214604	0.040553	1.76766e-22	9.48283e-21	1.29246
Inpp5d:1:87720133-87720507:1	Inpp5d	UTR3	0.103295	0.19232	2.63816e-22	1.39383e-20	-1.09578
Tagln2:1:172506972-172507380:1	Tagln2	UTR3	0.608192	0.793856	6.84301e-22	3.56143e-20	-0.607007
Tagln2:1:172501200-172501620:1	Tagln2	UTR5;intron;exon	0.191451	0.118587	8.74855e-22	4.4862e-20	1.08522
Evl:12:108676098-108676529:1	Evl	intron;exon	0.162066	0.0390169	1.80634e-21	8.99817e-20	1.33647
Ncl:1:86350479-86350992:-1	Ncl	UTR3	0.419412	0.364977	2.25418e-21	1.10709e-19	0.669274
AI607873:1:173736359-173741809:-1	AI607873	UTR5;intron;exon	0.118433	0.283871	6.70994e-21	3.20514e-19	0.938446
S1pr1:3:115714460-115715072:-1	S1pr1	UTR5;intron;exon	0.218166	0.0199693	6.98052e-21	3.28934e-19	1.20225
S1pr1:3:115710433-115710818:-1	S1pr1	UTR3	0.183437	0.0537634	9.13229e-21	4.24591e-19	-0.926264
Atp6v0b:4:117886799-117887246:-1	Atp6v0b	UTR5;intron;exon	0.153161	0.161905	1.6186e-20	7.42642e-19	1.20224
Fus:7:127981403-127982054:1	Fus	UTR3	0.269813	0.35361	1.9905e-20	9.01414e-19	-1.01564
Gm20696:6:99257484-99257820:-1	Gm20696	UTR3	0.120214	0.0202765	2.16859e-20	9.56172e-19	1.93919
Foxp1:6:99257471-99257902:-1	Gm20696	UTR3	0.120214	0.0202765	2.16859e-20	9.56172e-19	1.93919
Sltm:9:70574533-70580287:1	Sltm	intron;exon	0.140695	0.158218	2.19368e-20	9.56172e-19	0.988344
Hsp90ab1:17:45570567-45570664:-1	Hsp90ab1	UTR3	0.145147	0.0792627	3.31337e-20	1.42638e-18	1.55234
Sltm:9:70576692-70580153:1	Sltm	intron;exon	0.130899	0.143779	5.99542e-20	2.5188e-18	1.03847
Pim1:17:29495728-29496111:1	Pim1	UTR3	0.213713	0.505069	1.95757e-19	8.00628e-18	-0.666527
Ube2s:7:4810979-4811675:-1	Ube2s	UTR5;intron;exon	0.129118	0.0466974	1.15176e-18	4.46241e-17	1.33318
Ccl6:11:83592880-83593036:-1	Ccl6	UTR5;exon	0.0534283	0.440246	1.28015e-18	4.90537e-17	-1.31816
Stt3b:9:115242607-115242899:-1	Stt3b	UTR3	0.13268	0.139171	4.32094e-18	1.62012e-16	-0.716748
Stt3b:9:115276366-115276897:-1	Stt3b	intron;exon	0.15049	0.0577573	4.4287e-18	1.64286e-16	0.935108
Adgre5:8:83723279-83723798:-1	Adgre5	UTR3	0.324132	0.258679	5.96285e-18	2.18868e-16	-0.834704
Sat1:X:155215475-155215799:-1	Sat1	intron;exon	0.118433	0.096467	1.135e-17	4.12265e-16	1.14481
Fbxw2:2:34805296-34805779:-1	Fbxw2	UTR3	0.144256	0.185253	1.46715e-17	5.27417e-16	-0.571288
Sat1:X:155215481-155215900:-1	Sat1	intron;exon	0.119323	0.0973886	1.63118e-17	5.80401e-16	1.14116
Fbxw2:2:34825272-34825662:-1	Fbxw2	intron;exon	0.121995	0.0522273	1.72292e-17	6.06852e-16	1.21045
Arhgef1:7:24902912-24903452:1	Arhgef1	UTR5;intron;exon	0.418522	0.135484	2.26145e-17	7.88567e-16	0.606573
Slc38a2:15:96697878-96698263:-1	Slc38a2	intron;exon	0.408727	0.209831	2.62555e-17	9.06464e-16	0.501001
Snrpd3:10:75517972-75518134:1	Snrpd3	UTR5;intron;exon	0.0186999	0.139785	4.26392e-17	1.44352e-15	-2.07624
Irf1:11:53776902-53777368:1	Irf1	UTR3	0.20748	0.128111	4.55106e-17	1.52592e-15	-0.797608
Arglu1:8:8681440-8690469:-1	Arglu1	UTR3	0.153161	0.0884793	4.7169e-17	1.56646e-15	1.06556
Fosb:7:19306598-19307502:-1	Fosb	intron;exon	0.048976	0.192627	5.81481e-17	1.91285e-15	-1.18033
Fosb:7:19307082-19307532:-1	Fosb	intron;exon	0.0427427	0.184639	7.27738e-17	2.34965e-15	-1.22253
Cited2:10:17725248-17725673:1	Cited2	UTR3	0.171861	0.201843	7.78231e-17	2.48963e-15	-0.633059
Rbm39:2:156147908-156148404:-1	Rbm39	UTR3	0.0712378	0.135484	5.93975e-16	1.8829e-14	-1.25258
Litaf:16:10960311-10960831:-1	Litaf	UTR3	0.0676759	0.387711	7.10543e-16	2.23213e-14	-0.980751
Rbms1:2:60880759-60881149:-1	Rbms1	UTR5;intron;exon	0.105076	0.0961598	7.34328e-16	2.28625e-14	1.23345
Hnrnph2:X:134606662-134607060:1	Hnrnph2	UTR3	0.105076	0.158525	1.03553e-15	3.16746e-14	-0.711821
Hnrnph2:X:134601179-134601856:1	Hnrnph2	UTR5;intron;exon	0.120214	0.0620584	1.25833e-15	3.81546e-14	1.04177
Kdm6b:11:69402920-69403348:-1	Kdm6b	intron;exon	0.185218	0.151767	1.5496e-15	4.65815e-14	0.88962
Akap13:7:75612395-75613625:1	Akap13	intron;exon	0.110419	0.047619	2.02189e-15	5.97485e-14	1.24927
Ikbkb:8:22670134-22670551:-1	Ikbkb	intron;exon	0.13179	0.0700461	2.90742e-15	8.51948e-14	1.08205
Slc38a2:15:96687394-96687688:-1	Slc38a2	UTR3	0.137133	0.176037	3.02751e-15	8.79743e-14	-1.05524
Kdm6b:11:69398913-69399262:-1	Kdm6b	UTR3	0.0765806	0.198464	3.06739e-15	8.83967e-14	-0.918567
Tra2b:16:22246398-22246885:-1	Tra2b	UTR3	0.0560997	0.128111	3.52842e-15	1.00029e-13	-1.37185
Ctsh:9:90054917-90055350:1	Ctsh	intron;exon	0.117542	0.141321	3.90746e-15	1.09881e-13	1.04927
Msn:X:96155457-96160301:1	Msn	intron;exon	0.161175	0.392627	4.23326e-15	1.17154e-13	-0.659574
Calm3:7:16915379-16915651:-1	Calm3	UTR3	0.241318	0.353917	4.33368e-15	1.18259e-13	0.572761
Slc15a3:19:10857179-10857946:1	Slc15a3	UTR3	0.0427427	0.254378	4.34103e-15	1.18259e-13	-1.25525
Hsp90ab1:17:45568925-45569435:-1	Hsp90ab1	intron;exon	0.110419	0.264823	4.76287e-15	1.27755e-13	-0.900708
Arpc3:5:122396878-122397298:1	Arpc3	intron;exon	0.13268	0.110292	5.88469e-15	1.56641e-13	1.0435
Slc38a2:15:96687394-96687600:-1	Slc38a2	UTR3	0.135352	0.170814	6.89059e-15	1.82026e-13	-1.05436
Msn:X:96155492-96163440:1	Msn	intron;exon	0.194123	0.435945	1.17059e-14	3.06907e-13	-0.551034
Sfpq:4:127027707-127028097:1	Sfpq	intron;exon	0.107747	0.0574501	1.68135e-14	4.37527e-13	1.29442
Srsf10:4:135856189-135859000:1	Srsf10	UTR5;intron;exon	0.136242	0.0660522	3.40849e-14	8.73926e-13	1.02951
Eif2s3y:Y:1011794-1012380:1	Eif2s3y	intron;exon	0.138023	0.0614439	4.15422e-14	1.05735e-12	1.32579
Snw1:12:87468674-87472299:-1	Snw1	UTR5;intron;exon	0.119323	0.0420891	4.45101e-14	1.1166e-12	1.39261
Tmem256:11:69838574-69838698:1	Tmem256	intron;exon	0.0908281	0.105376	5.63651e-14	1.40389e-12	1.2582
Cdc42se2:11:54739966-54740397:-1	Cdc42se2	UTR5;intron;exon	0.110419	0.0427035	6.90363e-14	1.7073e-12	1.24689
Sdc4:2:164425430-164425905:-1	Sdc4	UTR3	0.0730187	0.132719	6.96255e-14	1.70975e-12	1.10563
Vti1b:12:79170055-79172667:-1	Vti1b	UTR5;intron;exon	0.144256	0.111828	8.50376e-14	2.07361e-12	0.899126
Gm42418:17:39847694-39848270:1	Gm42418	exon	0.121995	0.0774194	8.69168e-14	2.09139e-12	0.781069
Gm42418:17:39847241-39847427:1	Gm42418	exon	0.0926091	0.134869	8.69664e-14	2.09139e-12	-0.6971
Sfpq:4:127027265-127029895:1	Sfpq	intron;exon	0.168299	0.123502	1.08455e-13	2.57267e-12	0.880786
Lcp1:14:75177523-75177941:1	Lcp1	intron;exon	0.192342	0.22212	1.29274e-13	3.02535e-12	0.819666
Tra2b:16:22245768-22246318:-1	Tra2b	UTR3	0.178985	0.288172	2.21073e-13	5.13922e-12	-0.993527
Pabpc1:15:36603452-36604070:-1	Pabpc1	intron;exon	0.126447	0.099232	5.61835e-13	1.28889e-11	1.18399
Rtn4:11:29706858-29707277:1	Rtn4	intron;exon	0.110419	0.112442	8.36738e-13	1.907e-11	1.0183
Srsf10:4:135856195-135861874:1	Srsf10	UTR5;intron;exon	0.145147	0.0749616	9.59041e-13	2.17154e-11	0.916695
Ppt1:4:122858479-122859175:1	Ppt1	UTR3	0.198575	0.424578	1.16339e-12	2.61725e-11	0.52236
Crlf3:11:80063688-80064100:-1	Crlf3	intron;exon	0.217275	0.0574501	2.75766e-12	6.16407e-11	0.821995
Anp32b:4:46463646-46471589:1	Anp32b	intron;exon	0.154942	0.293702	3.2843e-12	7.24833e-11	-0.593478
Polr2a:11:69757723-69758157:-1	Polr2a	intron;exon	0.30276	0.0995392	3.85455e-12	8.45334e-11	0.517633
Stk38:17:28970885-28971183:-1	Stk38	UTR3	0.15138	0.104762	3.99649e-12	8.70986e-11	-0.752485
Chd7:4:8752825-8785763:1	Chd7	intron;exon	0.0908281	0.133026	4.13047e-12	8.94594e-11	0.761764
Crlf3:11:80079240-80080991:-1	Crlf3	UTR5;intron;exon	0.106857	0.0199693	4.22073e-12	9.08498e-11	1.29044
Chd7:4:8866379-8866812:1	Chd7	UTR3	0.032057	0.144393	4.29922e-12	9.19717e-11	-1.08103
Srsf5:12:80946431-80946894:1	Srsf5	UTR5;intron;exon	0.349065	0.169585	4.70667e-12	1.00074e-10	0.593383
Polr2a:11:69733997-69734301:-1	Polr2a	UTR3	0.17008	0.113978	5.02379e-12	1.06169e-10	-0.722663
Rab10:12:3249279-3253357:-1	Rab10	UTR3	0.130009	0.258986	5.72701e-12	1.1887e-10	-0.586382
Rbm39:2:156147239-156147534:-1	Rbm39	UTR3	0.185218	0.241782	5.69416e-12	1.1887e-10	-0.68982
Foxp1:6:99435124-99520838:-1	Gm20696	UTR3	0.121995	0.123502	9.76378e-12	2.00272e-10	-0.57461
Gm20696:6:99435124-99520838:-1	Gm20696	UTR3	0.121995	0.123502	9.76378e-12	2.00272e-10	-0.57461
Reep5:18:34344889-34345179:-1	Reep5	UTR3	0.117542	0.117051	1.10482e-11	2.25293e-10	1.01731
Npm1:11:33154916-33155282:-1	Npm1	UTR3	0.174533	0.215054	1.12785e-11	2.28652e-10	-0.649241
Hnrnpa3:2:75665163-75665590:1	Hnrnpa3	UTR3	0.211932	0.196928	1.39695e-11	2.8157e-10	0.935485
Atp6v0a1:11:101009452-101020793:1	Atp6v0a1	UTR5;intron;exon	0.105966	0.102611	1.62676e-11	3.26007e-10	0.784003
Anp32e:3:95929422-95938208:1	Anp32e	UTR3	0.112199	0.0940092	1.71463e-11	3.37792e-10	0.940327
Map1lc3b:8:121597640-121598082:1	Map1lc3b	UTR3	0.345503	0.341628	1.7814e-11	3.48975e-10	0.532367
Abcf1:17:35969635-35969761:-1	Abcf1	UTR5;intron;exon	0.105966	0.275576	2.23847e-11	4.3364e-10	-0.945276
Srsf10:4:135863127-135867361:1	Srsf10	UTR3	0.103295	0.161905	2.84229e-11	5.47572e-10	-0.745548
Cd84:1:171888675-171889127:1	Cd84	UTR3	0.0632235	0.162212	3.18933e-11	6.11055e-10	-1.0083
Slc3a2:19:8713161-8713592:-1	Slc3a2	intron;exon	0.142476	0.26851	3.49135e-11	6.61648e-10	0.616915
Arglu1:8:8666563-8666965:-1	Arglu1	UTR3	0.09439	0.176037	3.56166e-11	6.71324e-10	-0.766656
Timp2:11:118301069-118301335:-1	Timp2	UTR3	0.18789	0.0906298	4.26043e-11	7.94445e-10	0.634233
Mbnl1:3:60629355-60629750:1	Mbnl1	UTR3	0.246661	0.223041	4.59254e-11	8.51818e-10	-0.56199
Ikbkb:8:22702435-22702871:-1	Ikbkb	intron;exon	0.0997329	0.160983	7.6077e-11	1.3889e-09	-0.670772
Ppil2:16:17108570-17108979:-1	Ppil2	intron;exon	0.186109	0.0961598	7.81285e-11	1.41893e-09	0.514942
Ccnd3:17:47578849-47579344:1	Ccnd3	intron;exon	0.109528	0.0568356	8.17375e-11	1.47678e-09	1.05086
Ptbp3:4:59548439-59548878:-1	Ptbp3	UTR5;intron;exon	0.130899	0.0952381	8.70278e-11	1.56426e-09	0.839906
Ppil2:16:17086593-17087096:-1	Ppil2	UTR3	0.0863758	0.103533	8.89099e-11	1.58989e-09	-0.765866
Lrrc58:16:37888445-37888858:1	Lrrc58	UTR3	0.0854853	0.109677	1.38124e-10	2.45734e-09	1.06197
Dnaja1:4:40723561-40724053:1	Dnaja1	UTR5;intron;exon	0.125557	0.156375	1.50662e-10	2.66679e-09	0.863749
Chordc1:9:18313598-18314000:1	Chordc1	UTR3	0.0587711	0.152381	1.9174e-10	3.34299e-09	-0.901285
Nars:18:64499665-64499957:-1	Nars	UTR3	0.117542	0.184332	2.50791e-10	4.35079e-09	0.684644
Tra2a:6:49262916-49263363:-1	Tra2a	intron;exon	0.195013	0.0998464	2.95276e-10	5.07206e-09	0.613289
Camk2d:3:126599119-126599417:1	Camk2d	intron;exon	0.104185	0.0715822	4.33468e-10	7.37319e-09	0.884699
Cxcl2:5:90904030-90904497:1	Cxcl2	UTR3	0.0311665	0.405837	4.51334e-10	7.63982e-09	-0.797295
Neurl3:1:36268957-36269371:-1	Neurl3	UTR3	0.179875	0.111521	4.60823e-10	7.76276e-09	0.549782
Neurl3:1:36264597-36264992:-1	Neurl3	UTR3	0.138914	0.169585	4.65223e-10	7.79919e-09	-0.524087
Tra2b:16:22259262-22259609:-1	Tra2b	intron;exon	0.177204	0.111214	6.10087e-10	9.941e-09	0.622146
Npm1:11:33154915-33156130:-1	Npm1	UTR3	0.192342	0.223656	6.24879e-10	1.01347e-08	-0.564324
Srsf2:11:116850596-116851061:-1	Srsf2	UTR3	0.048976	0.125346	7.54463e-10	1.21797e-08	-1.07839
Cd47:16:49911286-49911703:1	Cd47	UTR3	0.365984	0.285714	7.81194e-10	1.25531e-08	0.617437
Srsf10:4:135861792-135867483:1	Srsf10	UTR3	0.122885	0.175115	1.03954e-09	1.64768e-08	-0.617784
Asap1:15:64160170-64173287:-1	Asap1	intron;exon	0.116652	0.197849	1.08857e-09	1.71758e-08	-0.69406
Camk2d:3:126844521-126844992:1	Camk2d	UTR3	0.0454141	0.118587	1.4771e-09	2.2994e-08	-1.03351
Dnajb1:8:83611494-83611902:1	Dnajb1	UTR3	0.152271	0.223656	1.67135e-09	2.59023e-08	-0.641271
Whsc1l1:8:25602701-25603253:1	Whsc1l1	UTR5;intron;exon	0.13268	0.0485407	1.86872e-09	2.88329e-08	0.670796
Whsc1l1:8:25640758-25641297:1	Whsc1l1	exon	0.125557	0.0967742	1.951e-09	2.99698e-08	-0.59585
Sp100:1:85673501-85681241:1	Sp100	UTR3	0.184328	0.090937	1.96099e-09	2.99912e-08	0.681211
Cdc42se1:3:95236008-95236409:1	Cdc42se1	UTR3	0.204809	0.137634	2.17371e-09	3.29553e-08	0.583132
Sp100:1:85709590-85709998:1	Sp100	UTR3	0.203028	0.199693	2.4535e-09	3.70232e-08	-0.513917
Canx:11:50297295-50299354:-1	Canx	intron;exon	0.0578807	0.233487	2.46326e-09	3.70232e-08	-0.865278
Arfgap2:2:91276516-91276931:1	Arfgap2	UTR3	0.09439	0.122888	3.02399e-09	4.48709e-08	-0.638804
Tspan32:7:143005918-143007232:1	Tspan32	UTR5;intron;exon	0.214604	0.0436252	3.48766e-09	5.10986e-08	0.573353
Tspan32:7:143019076-143019523:1	Tspan32	UTR3	0.142476	0.0620584	3.6931e-09	5.36577e-08	-0.622601
Arfgap2:2:91266140-91266571:1	Arfgap2	intron;exon	0.105966	0.053149	3.69242e-09	5.36577e-08	0.86823
Ccnl2:4:155823895-155824441:1	Ccnl2	UTR3	0.121995	0.141628	3.75453e-09	5.41176e-08	-0.600464
Sp100:1:85709688-85709916:1	Sp100	UTR3	0.197685	0.195699	3.75579e-09	5.41176e-08	-0.516453
Pik3cd:4:149673054-149673471:-1	Pik3cd	intron;exon	0.130009	0.0669739	6.2948e-09	8.95917e-08	0.632525
Sp100:1:85673518-85679179:1	Sp100	UTR3	0.180766	0.0866359	6.73987e-09	9.55363e-08	0.675606
Sh3gl1:17:56036060-56036444:-1	Sh3gl1	intron;exon	0.121104	0.0540707	8.54556e-09	1.20155e-07	0.734432
Rbms1:2:60751725-60752787:-1	Rbms1	UTR3	0.15138	0.384946	1.12214e-08	1.55893e-07	-0.528229
Cd69:6:129274299-129274757:-1	Cd69	intron;exon	0.165628	0.0122888	1.16254e-08	1.60864e-07	1.10918
Nap1l1:10:111485533-111491062:1	Nap1l1	intron;exon	0.163847	0.232565	1.17241e-08	1.61236e-07	-0.526315
Arhgap15:2:43748824-43749192:1	Arhgap15	UTR5;intron;exon	0.121995	0.0135177	1.21977e-08	1.66798e-07	1.60845
Egr1:18:34864384-34864594:1	Egr1	UTR3	0.125557	0.115207	1.32657e-08	1.7999e-07	0.618578
Ccdc12:9:110657255-110657709:1	Ccdc12	intron;exon	0.104185	0.0651306	1.3803e-08	1.86555e-07	1.23195
Rbm5:9:107760137-107767830:-1	Rbm5	UTR3	0.139804	0.0740399	1.791e-08	2.38367e-07	0.65714
Zeb2:2:45113106-45113314:-1	Zeb2	UTR5;intron;exon	0.0391808	0.174501	1.8008e-08	2.3876e-07	-1.01657
Tomm20:8:126934989-126937125:-1	Tomm20	UTR3	0.121104	0.102919	3.20827e-08	4.20573e-07	0.783706
Fgfr1op2:6:146588811-146592897:1	Fgfr1op2	UTR3	0.0828139	0.163441	3.34372e-08	4.36688e-07	-0.673031
Caprin1:2:103782920-103797586:-1	Caprin1	UTR5;intron;exon	0.144256	0.129339	3.42588e-08	4.42447e-07	0.521915
Carhsp1:16:8660672-8661116:-1	Carhsp1	UTR3	0.0552093	0.195392	3.88055e-08	4.92054e-07	-0.603639
Gpr183:14:121953656-121954122:-1	Gpr183	UTR3	0.24577	0.12381	3.93777e-08	4.975e-07	-0.572002
Carhsp1:16:8658587-8658887:-1	Carhsp1	UTR3	0.0845948	0.117665	3.95959e-08	4.98451e-07	0.682882
P2ry6:7:100963724-100964130:-1	P2ry6	intron;exon	0.0721282	0.125653	4.95209e-08	6.12338e-07	0.803382
Clint1:11:45910224-45910625:1	Clint1	UTR3	0.128228	0.128725	5.07612e-08	6.25457e-07	-0.607287
Tpm3:3:90079614-90079833:1	Tpm3	UTR5;intron;exon	0.0703473	0.230108	5.11795e-08	6.28391e-07	-0.828676
Arhgap15:2:44387201-44387643:1	Arhgap15	UTR3	0.115761	0.0608295	5.31328e-08	6.50084e-07	-0.799646
Ifnar1:16:91507038-91507441:1	Ifnar1	UTR3	0.0837044	0.163134	5.53382e-08	6.7235e-07	-0.582315
Aars:8:111055155-111055612:1	Aars	UTR3	0.0463045	0.102304	5.59852e-08	6.77848e-07	-0.878076
Chmp2a:7:13033877-13034777:-1	Chmp2a	UTR5;intron;exon	0.0596616	0.220584	6.48096e-08	7.79279e-07	-0.704741
Wtap:17:12966796-12967060:-1	Wtap	UTR3	0.0801425	0.174501	7.96104e-08	9.44222e-07	-0.617248
Ptprc:1:138113481-138115742:-1	Ptprc	intron;exon	0.0765806	0.114593	8.71444e-08	1.0266e-06	-0.879341
Traf3ip3:1:193179200-193181401:-1	Traf3ip3	UTR3	0.15049	0.0519201	1.18346e-07	1.38481e-06	-0.514255
Traf3ip3:1:193175453-193178285:-1	Traf3ip3	UTR3	0.142476	0.0187404	1.22636e-07	1.42462e-06	0.835436
Sar1a:10:61686364-61691475:1	Sar1a	UTR3	0.0908281	0.199386	1.22974e-07	1.42462e-06	-0.537151
Asap1:15:64191012-64191449:-1	Asap1	intron;exon	0.101514	0.0592934	1.23722e-07	1.42854e-06	0.940788
Sdc4:2:164424884-164425059:-1	Sdc4	UTR3	0.030276	0.18341	1.29999e-07	1.49114e-06	-1.0865
Fus:7:127973283-127973715:1	Fus	intron;exon	0.165628	0.0792627	1.62526e-07	1.84602e-06	0.629139
Csnk1d:11:120963395-120963836:-1	Csnk1d	UTR3	0.079252	0.160061	2.13411e-07	2.39281e-06	-0.632298
Srrm2:17:23824366-23824741:1	Srrm2	UTR3	0.145147	0.229186	2.51102e-07	2.78851e-06	-0.8141
Rock1:18:10150222-10181610:-1	Rock1	UTR5;intron;exon	0.152271	0.110906	2.64931e-07	2.93274e-06	0.811159
Nedd8:14:55671772-55671906:-1	Nedd8	UTR5;intron;exon	0.0338379	0.124424	2.92282e-07	3.19495e-06	-1.06168
Rgs1:1:144248945-144249113:-1	Rgs1	UTR5;exon	0.0106857	0.129032	4.35297e-07	4.65608e-06	-1.61154
AI662270:11:83224049-83224619:1	AI662270	intron;exon	0.0783615	0.309063	4.46295e-07	4.75912e-06	-0.620575
Glud1:14:34311054-34320041:1	Glud1	intron;exon	0.156723	0.162519	4.70333e-07	5.00015e-06	0.527447
Ptprc:1:138078390-138080335:-1	Ptprc	intron;exon	0.140695	0.171429	5.84189e-07	6.17293e-06	-0.544295
Rasgrp2:19:6413922-6415216:1	Rasgrp2	UTR3	0.154052	0.0285714	6.13561e-07	6.44424e-06	0.829384
Hspa5:2:34773748-34774253:1	Hspa5	intron;exon	0.0552093	0.306912	6.18197e-07	6.47343e-06	-0.840085
Tmem30a:9:79770761-79771201:-1	Tmem30a	UTR3	0.0721282	0.180031	6.89072e-07	7.10885e-06	-0.559842
Tnf:17:35199381-35199638:-1	Tnf	UTR3	0.0507569	0.105069	7.44064e-07	7.63104e-06	-0.658763
Samhd1:2:157107405-157110711:-1	Samhd1	UTR3	0.100623	0.0675883	7.56422e-07	7.72671e-06	0.795144
Hif1a:12:73928026-73928577:1	Hif1a	intron;exon	0.0400712	0.107834	9.04774e-07	9.09207e-06	1.07663
Sfpq:4:127029898-127030312:1	Sfpq	UTR3	0.0863758	0.175115	9.43015e-07	9.42204e-06	-0.6857
Supt5:7:28338351-28338746:-1	Supt5	UTR5;intron;exon	0.0578807	0.112135	9.50898e-07	9.47366e-06	-0.670319
Hnrnpc:14:52075625-52081928:-1	Hnrnpc	intron;exon	0.135352	0.237788	1.0345e-06	1.0219e-05	-0.526502
Arpc5:1:152774156-152774565:1	Arpc5	UTR3	0.0596616	0.210138	1.12927e-06	1.11236e-05	-0.807159
Zfand5:19:21280544-21280976:1	Zfand5	UTR3	0.0721282	0.178802	1.21359e-06	1.18871e-05	-0.704389
Hspa5:2:34773599-34774403:1	Hspa5	intron;exon	0.0569902	0.308449	1.24809e-06	1.21907e-05	-0.807658
Ppt1:4:122859061-122859175:1	Ppt1	UTR3	0.016919	0.129339	1.37455e-06	1.33511e-05	-1.31858
Trps1:15:50889493-50889765:-1	Trps1	UTR5;intron;exon	0.125557	0.14255	1.69221e-06	1.61664e-05	0.687442
Ppt1:4:122859072-122859156:1	Ppt1	UTR3	0.016919	0.128725	1.92908e-06	1.83289e-05	-1.3027
Rrbp1:2:143985841-143986255:-1	Rrbp1	UTR3	0.030276	0.135484	1.96129e-06	1.85843e-05	-1.02818
Eif5:12:111541339-111541717:1	Eif5	intron;exon	0.209261	0.170814	1.96865e-06	1.86034e-05	0.594617
Stab1:14:31158491-31158939:-1	Stab1	intron;exon	0.0222618	0.140092	2.04141e-06	1.92389e-05	-1.09635
Nsmce2:15:59592168-59601683:1	Nsmce2	UTR3	0.0845948	0.17235	2.28882e-06	2.14546e-05	-0.568958
Plek:11:16973697-16974162:-1	Plek	UTR3	0.0534283	0.282949	2.41658e-06	2.25914e-05	-0.702964
Nadk:4:155589448-155589885:1	Nadk	UTR3	0.0436331	0.129339	3.61663e-06	3.30136e-05	-0.811565
Inpp5d:1:87644735-87645173:1	Inpp5d	intron;exon	0.0747996	0.111521	3.73695e-06	3.40229e-05	-0.688321
Litaf:16:10975135-10975631:-1	Litaf	UTR5;intron;exon	0.0525378	0.101997	3.99874e-06	3.62172e-05	0.989698
Ms4a6b:19:11530804-11531256:1	Ms4a6b	UTR3	0.0890472	0.129032	4.03988e-06	3.64949e-05	0.670017
Luc7l2:6:38552374-38552806:1	Luc7l2	intron;exon	0.101514	0.0546851	4.24303e-06	3.82311e-05	0.682781
Pdia4:6:47813248-47813430:-1	Pdia4	UTR5;exon	0.0249332	0.1447	5.0071e-06	4.48837e-05	-1.00891
Eif5:12:111544510-111544967:1	Eif5	UTR3	0.0525378	0.103533	5.33389e-06	4.74923e-05	-0.810155
Serbp1:6:67271785-67272329:1	Serbp1	UTR3	0.064114	0.14255	6.14427e-06	5.39674e-05	-0.747302
Klf3:5:64829735-64830134:1	Klf3	UTR3	0.20748	0.142857	6.57895e-06	5.70667e-05	0.533487
Ap1s2:X:163929134-163929585:1	Ap1s2	UTR3	0.0356189	0.105069	6.8958e-06	5.96666e-05	-0.863476
Senp6:9:80092347-80113772:1	Senp6	UTR3	0.111309	0.119201	9.10667e-06	7.67028e-05	-0.54534
Serbp1:6:67271609-67272467:1	Serbp1	UTR3	0.0650045	0.14255	9.62458e-06	8.04818e-05	-0.728917
Stk38:17:28992235-29000034:-1	Stk38	intron;exon	0.121104	0.0328725	1.03562e-05	8.53713e-05	0.737576
Rpl22:4:152333673-152334071:1	Rpl22	UTR3	0.134461	0.0574501	1.06777e-05	8.78138e-05	0.660868
Ddx21:10:62598442-62598844:-1	Ddx21	exon	0.111309	0.140399	1.09691e-05	8.97871e-05	0.592038
Sp100:1:85682272-85682699:1	Sp100	UTR3	0.165628	0.0835637	1.21199e-05	9.78292e-05	0.557981
Sec11a:7:80915368-80915434:-1	Sec11a	UTR3	0.0436331	0.125346	1.26246e-05	0.000101667	-0.847341
Itgb1:8:128732203-128732659:1	Itgb1	UTR3	0.0614426	0.147465	1.48141e-05	0.000117669	-0.657028
Atp6v0a1:11:101063438-101063719:1	Atp6v0a1	UTR3	0.0445236	0.104147	1.547e-05	0.000122045	-0.680028
Plin2:4:86667822-86668297:-1	Plin2	intron;exon	0.0293856	0.15361	1.61139e-05	0.000126268	0.996057
Ap2a2:7:141631236-141631707:1	Ap2a2	UTR3	0.0400712	0.150538	1.69718e-05	0.000132395	-0.653641
Tmod3:9:75499326-75499748:-1	Tmod3	UTR3	0.0810329	0.134255	1.71913e-05	0.00013351	-0.560112
Klra2:6:131219601-131220152:-1	Klra2	UTR3	0.0338379	0.11275	1.75488e-05	0.000135682	-0.774337
Pdap1:5:145129625-145130062:-1	Pdap1	UTR3	0.130899	0.185868	1.76249e-05	0.000135969	0.506808
Zcchc9:13:91796533-91796848:-1	Zcchc9	UTR3	0.0721282	0.10937	2.09827e-05	0.000160102	-0.555382
Ccr2:9:124101970-124102198:1	Ccr2	UTR5;exon	0.0142476	0.15023	2.11708e-05	0.000161185	-1.22557
Peli1:11:21149934-21150323:1	Peli1	UTR3	0.104185	0.0728111	2.29638e-05	0.000174455	-0.544055
Msn:X:96163438-96165402:1	Msn	intron;exon	0.0391808	0.120123	2.51878e-05	0.000190108	-0.806673
Rpl7l1:17:46781811-46782656:-1	Rpl7l1	UTR5;intron;exon	0.030276	0.101075	2.89317e-05	0.000217424	-0.865454
Sept7:9:25286555-25293885:1	Sept7	intron;exon	0.0427427	0.107834	3.08741e-05	0.000230964	-0.803085
Rpn2:2:157321784-157321916:1	Rpn2	intron;exon	0.0872663	0.112442	3.09321e-05	0.000230964	0.652563
Pdia3:2:121426512-121429661:1	Pdia3	intron;exon	0.0543188	0.215668	3.63004e-05	0.000266483	-0.697226
Emp1:6:135365269-135365695:1	Emp1	intron;exon	0.0160285	0.120737	3.96136e-05	0.000289586	-1.05031
Snx18:13:113593441-113593938:-1	Snx18	UTR3	0.0480855	0.15576	4.3796e-05	0.00031684	-0.619097
Tmed10:12:85340614-85340932:-1	Tmed10	UTR3	0.116652	0.17573	5.32692e-05	0.000381595	0.529277
Lrp1:10:127620859-127621033:-1	Lrp1	UTR5;exon	0.015138	0.120737	5.4547e-05	0.000388968	-1.20053
Amd2:10:35708691-35708982:-1	Amd2	UTR3	0.0926091	0.100154	5.47769e-05	0.000389811	-0.534634
Lair1:7:4009044-4009512:-1	Lair1	UTR3	0.0694568	0.210445	5.90737e-05	0.000418679	-0.590311
Cd93:2:148440926-148441690:-1	Cd93	UTR3	0.00979519	0.114286	5.9024e-05	0.000418679	-1.39817
Rsrp1:4:134925239-134925503:1	Rsrp1	intron;exon	0.103295	0.141014	6.14902e-05	0.000434922	-0.539563
Cd86:16:36605199-36615388:-1	Cd86	UTR3	0.0578807	0.179724	6.79154e-05	0.000476501	-0.54264
Lyn:4:3790987-3791641:1	Lyn	UTR3	0.0845948	0.23318	7.10644e-05	0.000497594	-0.532148
Ptms:6:124914888-124917879:-1	Ptms	UTR5;intron;exon	0.0587711	0.115822	7.66304e-05	0.00053442	-0.587051
Son:16:91678677-91679221:1	Son	UTR3	0.0890472	0.119508	8.59899e-05	0.000589396	-0.567214
Lamp2:X:38455797-38456305:-1	Lamp2	UTR5;intron;exon	0.0970614	0.132412	0.000101546	0.000691586	0.566537
Necap2:4:141067223-141067672:-1	Necap2	UTR3	0.0409617	0.14255	0.000102065	0.000693764	-0.691804
Atp6v0a1:11:101063208-101063719:1	Atp6v0a1	UTR3	0.048976	0.107834	0.000111407	0.000751406	-0.565473
Ptms:6:124917492-124917860:-1	Ptms	UTR5;intron;exon	0.0534283	0.104455	0.000111886	0.000753175	-0.622756
Zfand5:19:21280709-21280907:1	Zfand5	UTR3	0.0409617	0.109985	0.000112487	0.000755762	-0.756967
Sirpa:2:129630503-129631056:1	Sirpa	UTR3	0.0186999	0.124117	0.00011605	0.00077522	-0.966511
Mef2c:13:83575606-83593056:1	Mef2c	UTR5;intron;exon	0.160285	0.0347158	0.000122831	0.00081428	0.604343
Sept1:7:127214447-127214711:-1	Sept1	UTR3	0.292075	0.0101382	0.000131584	0.000864094	0.748581
Edem1:6:108858964-108859356:1	Edem1	UTR3	0.0596616	0.163748	0.000166562	0.00105986	0.567597
Il13ra1:X:36169019-36169473:1	Il13ra1	UTR3	0.0293856	0.125038	0.000182329	0.00114969	-0.667733
Fcgr1:3:96286571-96287034:-1	Fcgr1	UTR3	0.00356189	0.110906	0.000240426	0.00146567	-1.85795
Serbp1:6:67271225-67272338:1	Serbp1	UTR3	0.0774711	0.151152	0.000272436	0.00162947	-0.562587
C5ar1:7:16246743-16247142:-1	C5ar1	UTR3	0.0204809	0.252227	0.000312625	0.00183214	-0.870286
Ccr2:9:124113160-124113557:1	Ccr2	UTR3	0.0267142	0.186175	0.000338825	0.00196914	-0.776408
AI662270:11:83225919-83226206:1	AI662270	exon	0.0703473	0.140092	0.000353864	0.00204261	0.60162
Top1:2:160721792-160722764:1	Top1	UTR3	0.0908281	0.173579	0.000365841	0.00209473	-0.512692
Filip1l:16:57569700-57569988:1	Filip1l	UTR5;exon	0.0587711	0.128111	0.000386995	0.00219423	-0.629903
Lrp1:10:127620629-127621148:-1	Lrp1	UTR5;exon	0.0213713	0.137942	0.000388389	0.00219856	-0.89954
Smc6:12:11294489-11298453:1	Smc6	intron;exon	0.111309	0.0537634	0.000453615	0.00251471	0.51397
Ccl9:11:83573845-83574277:-1	Ccl9	UTR3	0.0276046	0.256528	0.000467404	0.00256667	-0.772716
Ift20:11:78540841-78541045:1	Ift20	intron;exon	0.0632235	0.140707	0.000533438	0.00290187	-0.525038
Znhit1:5:136984950-136987588:-1	Znhit1	UTR5;intron;exon	0.0365093	0.104147	0.000536176	0.00291222	-0.720217
Rasgrp2:19:6414705-6415216:1	Rasgrp2	UTR3	0.130899	0.0273425	0.000600202	0.00321985	0.661087
Msn:X:96163278-96163969:1	Msn	intron;exon	0.0543188	0.133333	0.000633842	0.00338028	-0.566453
Efhd2:4:141859599-141859968:-1	Efhd2	UTR3	0.0195904	0.140399	0.000706388	0.0037372	-0.881851
Gtf2h5:17:6084934-6085084:1	Gtf2h5	UTR3	0.0382903	0.120737	0.000737473	0.00386702	-0.703475
Gda:19:21394427-21394915:-1	Gda	UTR3	0.00979519	0.142857	0.000757257	0.00394702	-1.19506
Nras:3:103064242-103064736:1	Nras	UTR3	0.0534283	0.145929	0.000769123	0.00399692	-0.506119
Akap13:7:75735632-75736531:1	Akap13	intron;exon	0.0712378	0.104455	0.000882505	0.00451879	-0.603498
Sh3bgrl:X:109095365-109095496:1	Sh3bgrl	UTR5;exon	0.0373998	0.140399	0.0010751	0.00541742	-0.618938
Lamp2:X:38421596-38424498:-1	Lamp2	UTR3	0.048976	0.154224	0.00132788	0.00648502	-0.667092
Hspd1:1:55080087-55081806:-1	Hspd1	intron;exon	0.048976	0.157296	0.00144229	0.00696572	-0.54114
Set:2:30066425-30066983:1	Set	UTR5;intron;exon	0.0560997	0.126575	0.00147271	0.00709301	-0.56954
Peli1:11:21142602-21143022:1	Peli1	intron;exon	0.11309	0.0402458	0.00148009	0.00711871	0.559483
Rab7:6:87999894-88000176:-1	Rab7	UTR3	0.0543188	0.18341	0.00181363	0.00860427	-0.526529
Selt:3:58591336-58591800:1	Selt	UTR3	0.048976	0.101997	0.00185026	0.00876221	-0.566929
Top1:2:160693663-160703744:1	Top1	intron;exon	0.0569902	0.113364	0.00197944	0.00931486	-0.537999

## Sheet: Sham EC vs sham leuk.
Peak	gene_name	genomic_feature(s)	population1_pct	population2_pct	pvalue	padj	Log2_fold_change
H3f3b:11:116022757-116023668:-1	H3f3b	UTR3	0.837389	0.964381	2.66291e-146	8.39351e-143	-0.536039
Fyb:15:6654438-6654901:1	Fyb	intron;exon	0.239763	0.224399	2.99262e-101	4.71637e-98	1.74633
Akap13:7:75701942-75702111:1	Akap13	UTR5;intron;exon	0.00474777	0.228851	5.65009e-98	5.93636e-95	-5.43796
H3f3b:11:116022274-116022678:-1	H3f3b	UTR3	0.858754	0.700801	7.08934e-75	5.5864e-72	0.8298
Mbnl1:3:60473366-60473906:1	Mbnl1	intron;exon	0.00534125	0.352627	1.12224e-68	7.07462e-66	-4.51153
Lrrfip1:1:91128527-91128944:1	Lrrfip1	UTR3	0.131751	0.0186999	1.35198e-65	7.10239e-63	3.85695
Fyb:15:6652367-6663313:1	Fyb	UTR3	0.245104	0.324132	1.3239e-61	5.96133e-59	1.06997
Fyb:15:6580361-6580782:1	Fyb	exon	0.0041543	0.28228	1.00635e-58	3.96503e-56	-4.61202
Fyb:15:6580936-6632349:1	Fyb	UTR5;intron;exon	0.00949555	0.333037	1.38742e-58	4.85904e-56	-3.51493
Akap13:7:75685192-75697485:1	Akap13	intron;exon	0.200593	0.100623	2.36551e-54	7.45608e-52	1.68264
Gimap6:6:48703100-48703528:-1	Gimap6	UTR3	0.0290801	0.154942	1.27374e-51	3.3457e-49	-2.89316
Tubb5:17:35833921-35834191:-1	Tubb5	UTR3	0.246291	0.349955	5.99483e-44	1.18098e-41	-1.03089
Adgre5:8:83723279-83723798:-1	Adgre5	UTR3	0.207122	0.324132	1.57875e-36	2.9272e-34	1.04699
Sparc:11:55394500-55394925:-1	Sparc	UTR3	0.847478	0.287622	7.18971e-36	1.19274e-33	-0.650974
Ablim1:19:57118440-57118872:-1	Ablim1	UTR5;intron;exon	0.0243323	0.116652	1.54602e-34	2.43652e-32	-2.43538
Tmem243:5:9118531-9119140:1	Tmem243	UTR3	0.0759644	0.238646	1.92505e-34	2.88941e-32	-1.40517
S1pr1:3:115710433-115710818:-1	S1pr1	UTR3	0.372107	0.183437	4.09383e-32	5.47303e-30	0.920283
S1pr1:3:115714460-115715072:-1	S1pr1	UTR5;intron;exon	0.162018	0.218166	4.34092e-32	5.47303e-30	-1.104
Gm20696:6:99257484-99257820:-1	Gm20696	UTR3	0.00949555	0.120214	4.21106e-32	5.47303e-30	-3.36771
Foxp1:6:99257471-99257902:-1	Gm20696	UTR3	0.00949555	0.120214	4.21106e-32	5.47303e-30	-3.36771
Ccnd3:17:47578849-47579344:1	Ccnd3	intron;exon	0.011276	0.109528	5.27238e-31	6.15501e-29	-3.17532
Ebf1:11:45004770-45005188:1	Ebf1	UTR3	0.173294	0.0739092	1.85552e-30	2.08879e-28	2.16502
Myo10:15:25714074-25724022:1	Myo10	intron;exon	0.327596	0.217275	6.74446e-28	6.85759e-26	-0.635551
Myo10:15:25813249-25813673:1	Myo10	UTR3	0.156083	0.0115761	8.39133e-28	8.26546e-26	2.93216
Fyb:15:6619522-6632880:1	Fyb	intron;exon	0.00474777	0.194123	1.29482e-27	1.23675e-25	-3.49945
Neat1:19:5842246-5842723:-1	Neat1	exon	0.353709	0.379341	1.82051e-26	1.68772e-24	0.778271
Calm3:7:16915379-16915651:-1	Calm3	UTR3	0.302077	0.241318	6.20967e-26	5.59225e-24	0.621733
Calm3:7:16916778-16917484:-1	Calm3	UTR3	0.102077	0.215494	6.5277e-26	5.71537e-24	-1.10984
Rab2a:4:8578558-8606719:1	Rab2a	UTR3	0.347181	0.422084	7.9076e-26	6.55915e-24	-0.680947
Ebf1:11:44617424-44617812:1	Ebf1	UTR5;exon	0.394659	0.445236	2.62077e-25	2.11812e-23	-0.605144
Gnb1:4:155558929-155559269:1	Gnb1	UTR3	0.463501	0.234194	2.89716e-24	2.28296e-22	0.870132
Rab2a:4:8607144-8607778:1	Rab2a	UTR3	0.356677	0.174533	8.38129e-24	6.44337e-22	0.925117
Fyb:15:6640390-6649091:1	Fyb	intron;exon	0.0041543	0.157614	5.34982e-23	4.01491e-21	-3.77978
Eif4a1:11:69667309-69667769:-1	Eif4a1	UTR3	0.344807	0.443455	7.06979e-23	5.18232e-21	-0.555322
Ptma:1:86529075-86529856:1	Ptma	UTR3	0.477745	0.317008	1.3288e-19	9.30749e-18	0.631822
Ppp1r12a:10:108253306-108253577:1	Ppp1r12a	intron;exon	0.179228	0.0525378	1.6612e-19	1.11407e-17	1.42379
Map1lc3b:8:121597640-121598082:1	Map1lc3b	UTR3	0.486647	0.345503	1.90814e-19	1.25301e-17	0.675459
Fkbp1a:2:151559422-151560862:1	Fkbp1a	UTR3	0.483086	0.265361	4.34307e-19	2.73787e-17	-0.612267
Nck1:9:100508365-100546134:-1	Nck1	UTR5;intron;exon	0.11632	0.079252	5.56553e-19	3.37356e-17	-1.51389
Lrrc58:16:37888445-37888858:1	Lrrc58	UTR3	0.168546	0.0854853	9.07612e-19	5.39772e-17	1.20995
Adgre5:8:83740289-83741326:-1	Adgre5	UTR5;intron;exon	0.0949555	0.398931	3.84153e-18	2.24232e-16	-0.719274
Slc3a2:19:8713161-8713592:-1	Slc3a2	intron;exon	0.0569733	0.142476	5.3313e-18	3.00076e-16	-1.23113
4930523C07Rik:1:160070733-160075368:1	4930523C07Rik	intron;exon	0.386944	0.236866	1.30587e-17	7.22121e-16	0.573324
Anp32b:4:46463646-46471589:1	Anp32b	intron;exon	0.202967	0.154942	2.50009e-17	1.33564e-15	0.881195
Sptbn1:11:30217783-30218208:-1	Sptbn1	intron;exon	0.467062	0.0365093	5.72937e-17	3.00983e-15	1.44357
Hnrnph2:X:134606662-134607060:1	Hnrnph2	UTR3	0.11632	0.105076	1.21747e-16	6.29095e-15	0.818232
Hnrnph2:X:134601179-134601856:1	Hnrnph2	UTR5;intron;exon	0.0308605	0.120214	1.28654e-16	6.54062e-15	-1.44963
Rpl22:4:152333673-152334071:1	Rpl22	UTR3	0.130564	0.134461	1.75714e-16	8.65392e-15	1.13834
H3f3b:11:116023424-116023808:-1	H3f3b	intron;exon	0.450445	0.438112	4.46695e-16	2.13331e-14	0.59152
Mbnl1:3:60501281-60528998:1	Mbnl1	UTR5;intron;exon	0.196439	0.341941	7.80866e-16	3.51613e-14	0.646111
Timp2:11:118303567-118310674:-1	Timp2	UTR3	0.110979	0.255565	9.09062e-16	4.03572e-14	-0.612811
Timp2:11:118301069-118301335:-1	Timp2	UTR3	0.131751	0.18789	9.6826e-16	4.23883e-14	0.765461
Kdm6b:11:69402920-69403348:-1	Kdm6b	intron;exon	0.0261128	0.185218	1.15663e-15	4.96454e-14	-1.39271
4930523C07Rik:1:160047428-160047842:1	4930523C07Rik	intron;exon	0.0967359	0.138914	1.75142e-15	7.36064e-14	-1.13094
Wnk1:6:120002191-120037186:-1	Wnk1	intron;exon	0.11632	0.199466	5.33328e-15	2.15519e-13	-1.05101
Mbnl2:14:120429228-120429640:1	Mbnl2	UTR3	0.309792	0.109528	5.89927e-15	2.35373e-13	0.879748
Rgs3:4:62702620-62703034:1	Rgs3	UTR3	0.170326	0.0837044	1.31837e-14	5.13026e-13	-0.64935
Rgs3:4:62625746-62626152:1	Rgs3	intron;exon	0.135312	0.00801425	1.39014e-14	5.34357e-13	2.48549
Arid5b:10:68101905-68128917:-1	Arid5b	intron;exon	0.445104	0.13268	2.0373e-14	7.56172e-13	0.680415
Arid5b:10:68128892-68186143:-1	Arid5b	intron;exon	0.380415	0.221728	2.03917e-14	7.56172e-13	-0.596648
Rnf7:9:96471327-96471769:-1	Rnf7	UTR3	0.072997	0.140695	2.31841e-14	8.49723e-13	-1.13459
Neat1:19:5834126-5834522:-1	Neat1	exon	0.11454	0.230632	5.92564e-14	2.12246e-12	-0.64198
Mcl1:3:95661535-95661985:1	Mcl1	UTR3	0.0718101	0.26447	8.05914e-14	2.8542e-12	-0.948549
Foxp1:6:99435124-99520838:-1	Gm20696	UTR3	0.157864	0.121995	1.12342e-13	3.80753e-12	0.651942
Gm20696:6:99435124-99520838:-1	Gm20696	UTR3	0.157864	0.121995	1.12342e-13	3.80753e-12	0.651942
Calr:8:84842718-84844516:-1	Calr	intron;exon	0.262908	0.15138	1.24108e-13	4.07488e-12	0.732139
Tmem243:5:9160513-9160933:1	Tmem243	exon	0.127003	0.101514	2.07229e-13	6.73387e-12	0.918245
Fyb:15:6619530-6619824:1	Fyb	intron;exon	0.00296736	0.120214	2.54224e-13	8.17667e-12	-3.28494
Pnkd:1:74353282-74353694:1	Pnkd	UTR3	0.142433	0.0178094	3.09196e-13	9.84429e-12	1.93418
Sparcl1:5:104092965-104093386:-1	Sparcl1	intron;exon	0.579228	0.0560997	4.00709e-13	1.23827e-11	0.88255
Hmgb2:8:57511843-57513126:1	Hmgb2	UTR5;intron;exon	0.116914	0.11398	8.27668e-13	2.50847e-11	0.977245
Kdm6b:11:69398508-69398806:-1	Kdm6b	UTR3	0.074184	0.110419	9.49999e-13	2.85181e-11	0.954842
Clk1:1:58411958-58412739:-1	Clk1	UTR3	0.205935	0.274265	1.08086e-12	3.21402e-11	0.618621
Timp3:10:86349097-86349506:1	Timp3	UTR3	0.379822	0.105076	2.22521e-12	6.555e-11	-0.649679
Snrnp27:6:86682880-86684522:-1	Snrnp27	UTR5;intron;exon	0.249258	0.116652	2.57931e-12	7.52776e-11	0.79941
Cxcl12:6:117174600-117175065:1	Cxcl12	UTR3	0.223739	0.0418522	9.91152e-12	2.78939e-10	-1.55482
Lrrfip1:1:91116910-91117361:1	Lrrfip1	UTR3	0.0290801	0.11398	1.97342e-11	5.45632e-10	-1.29951
Plgrkt:19:29348599-29350448:-1	Plgrkt	UTR3	0.159644	0.177204	2.41641e-11	6.62307e-10	-0.527683
Plgrkt:19:29364015-29364467:-1	Plgrkt	intron;exon	0.135312	0.0560997	2.57956e-11	7.00929e-10	1.03633
Prdx6:1:161248513-161249107:-1	Prdx6	intron;exon	0.0278932	0.123776	3.20254e-11	8.62768e-10	-1.32624
Neat1:19:5832795-5833197:-1	Neat1	exon	0.0783383	0.163847	4.06196e-11	1.07591e-09	-0.691792
Lamp2:X:38419472-38419899:-1	Lamp2	UTR3	0.135905	0.194123	8.0329e-11	2.07539e-09	-0.623855
Lpl:8:68906531-68906970:1	Lpl	UTR3	0.21365	0.119323	1.15152e-10	2.95088e-09	-0.686341
Dusp11:6:85947346-85950026:-1	Dusp11	UTR3	0.0623145	0.191451	1.44348e-10	3.66922e-09	-0.900634
Dusp11:6:85950052-85961667:-1	Dusp11	UTR5;intron;exon	0.109792	0.109528	1.48037e-10	3.7329e-09	0.903939
Rab11a:9:64715299-64715615:-1	Rab11a	UTR3	0.255786	0.0569902	1.82878e-10	4.57486e-09	0.9633
Rtn4:11:29706858-29707277:1	Rtn4	intron;exon	0.062908	0.110419	2.27143e-10	5.59339e-09	-1.08383
Plekho1:3:95994959-95995391:-1	Plekho1	intron;exon	0.11276	0.0391808	3.01953e-10	7.32121e-09	1.15436
Rell1:5:63937782-63968839:-1	Rell1	UTR3	0.104451	0.119323	4.68504e-10	1.12727e-08	-0.613603
Rell1:5:63909506-63910087:-1	Rell1	UTR3	0.105045	0.0463045	5.23592e-10	1.25028e-08	1.04632
Tmem59:4:107200311-107200581:1	Tmem59	UTR3	0.18457	0.165628	8.20678e-10	1.93043e-08	-0.709498
Eif5:12:111541339-111541717:1	Eif5	intron;exon	0.0884273	0.209261	9.4152e-10	2.19827e-08	-0.790203
Wasf2:4:133199343-133199756:1	Wasf2	UTR3	0.179228	0.15049	1.00515e-09	2.29582e-08	-0.704204
Pcmtd1:1:7171711-7172156:1	Pcmtd1	UTR3	0.117507	0.0507569	1.31046e-09	2.9504e-08	1.1294
Tmem243:5:9160656-9160908:1	Tmem243	exon	0.103858	0.0828139	1.53508e-09	3.43161e-08	0.882207
Ablim1:19:57033222-57033674:-1	Ablim1	UTR3	0.202374	0.15138	1.63341e-09	3.62572e-08	0.528853
Arl6ip1:7:118120294-118126516:-1	Arl6ip1	UTR3	0.235015	0.195013	2.24731e-09	4.95351e-08	0.63818
Mbnl1:3:60628995-60629370:1	Mbnl1	UTR3	0.115134	0.22618	2.36483e-09	5.17634e-08	0.722664
Col4a1:8:11199494-11199824:-1	Col4a1	UTR3	0.180415	0.0667854	2.67026e-09	5.80458e-08	-0.956536
Pa2g4:10:128559062-128560240:-1	Pa2g4	intron;exon	0.145401	0.0970614	2.91993e-09	6.30385e-08	0.771376
Col4a1:8:11199461-11199923:-1	Col4a1	UTR3	0.182196	0.0667854	4.23604e-09	9.02162e-08	-0.941274
Amd2:10:35708691-35708982:-1	Amd2	UTR3	0.124036	0.0926091	5.85478e-09	1.23028e-07	0.775065
Mbnl2:14:120275669-120276439:1	Mbnl2	UTR5;intron;exon	0.235015	0.195904	1.13489e-08	2.35341e-07	-0.532884
Por:5:135734934-135735326:1	Por	UTR3	0.122255	0.0926091	1.48482e-08	3.03352e-07	0.628473
Por:5:135689149-135715936:1	Por	UTR5;intron;exon	0.0617211	0.114871	1.49174e-08	3.03352e-07	-0.731414
Wipf1:2:73429610-73429920:-1	Wipf1	UTR3	0.0551929	0.127337	1.58816e-08	3.20891e-07	1.16481
Wnk1:6:119969413-119972842:-1	Wnk1	intron;exon	0.238576	0.153161	1.62891e-08	3.27027e-07	0.632095
Rhoa:9:108306885-108307281:1	Rhoa	UTR5;intron;exon	0.0694362	0.13179	2.16562e-08	4.32028e-07	-0.975878
Akap12:10:4359093-4359468:1	Akap12	UTR3	0.11632	0.0596616	2.38409e-08	4.66748e-07	-0.689037
Akap12:10:4353015-4354065:1	Akap12	intron;exon	0.116914	0.0195904	2.41048e-08	4.69003e-07	1.26034
Ccdc80:16:45127253-45127708:1	Ccdc80	UTR3	0.126409	0.140695	2.67945e-08	5.18137e-07	-0.525979
Ccdc80:16:45096100-45096623:1	Ccdc80	exon	0.14362	0.0685663	2.77034e-08	5.32446e-07	0.670945
Pnrc1:4:33245819-33246226:-1	Pnrc1	UTR3	0.0522255	0.163847	3.51683e-08	6.67774e-07	-0.89711
Slc43a3:2:84958095-84958509:1	Slc43a3	UTR3	0.27003	0.0739092	4.3126e-08	8.04339e-07	-0.667179
Lrrfip1:1:91115116-91115549:1	Lrrfip1	intron;exon	0.0486647	0.138914	5.61848e-08	1.03564e-06	-0.784187
Pabpc1:15:36608856-36608973:-1	Pabpc1	UTR5;exon	0.150148	0.26358	6.4697e-08	1.18561e-06	0.592469
Nfkbiz:16:55819170-55819608:-1	Nfkbiz	intron;exon	0.11276	0.175423	6.84539e-08	1.24721e-06	0.61067
Tagln2:1:172501200-172501620:1	Tagln2	UTR5;intron;exon	0.15549	0.191451	8.14984e-08	1.45956e-06	-0.619094
Thoc2:X:41827146-41830818:-1	Thoc2	intron;exon	0.106825	0.0543188	8.30435e-08	1.47883e-06	1.0354
Ddx5:11:106784806-106785327:-1	Ddx5	intron;exon	0.15905	0.240427	9.90707e-08	1.75433e-06	-0.746038
Col4a1:8:11239869-11245484:-1	Col4a1	intron;exon	0.237389	0.0195904	1.06676e-07	1.87845e-06	1.34554
Ube2s:7:4810979-4811675:-1	Ube2s	UTR5;intron;exon	0.0456973	0.129118	1.1839e-07	2.06168e-06	-0.897663
Cd36:5:17835570-17835816:-1	Cd36	UTR5;intron;exon	0.15549	0.0329475	1.54982e-07	2.65491e-06	-1.26766
Fbxw2:2:34825272-34825662:-1	Fbxw2	intron;exon	0.0949555	0.121995	1.74648e-07	2.95963e-06	-0.701466
Lima1:15:99778470-99778775:-1	Lima1	UTR3	0.101484	0.0356189	1.77291e-07	2.98834e-06	-0.784215
Lima1:15:99843200-99843740:-1	Lima1	intron;exon	0.101484	0.00534283	1.79439e-07	3.00847e-06	2.04151
Mapre1:2:153766927-153767386:1	Mapre1	UTR3	0.129377	0.121995	1.90506e-07	3.14384e-06	-0.737587
Ccnd1:7:144929931-144930274:-1	Ccnd1	UTR3	0.224332	0.0774711	2.26084e-07	3.67328e-06	-0.57524
Gng11:6:4004225-4004375:1	Gng11	UTR5;exon	0.693769	0.0480855	2.44797e-07	3.89696e-06	0.730291
Zfand5:19:21277649-21280762:1	Zfand5	UTR3	0.167359	0.194123	3.05046e-07	4.83169e-06	-0.504241
Nedd4:9:72742628-72747296:1	Nedd4	UTR3	0.188131	0.0195904	3.78318e-07	5.92282e-06	1.08611
Tmed2:5:124541323-124541773:1	Tmed2	intron;exon	0.0866469	0.145147	5.5388e-07	8.4749e-06	-0.734891
Slc6a6:6:91755129-91755495:1	Slc6a6	UTR3	0.391691	0.105076	5.75126e-07	8.73739e-06	0.519442
Srp9:1:182131981-182132407:1	Srp9	UTR3	0.149555	0.162066	6.05988e-07	9.05248e-06	0.567559
Srsf3:17:29042353-29042983:1	Srsf3	UTR3	0.123442	0.0694568	7.17329e-07	1.06151e-05	0.903869
Rab7:6:87999486-87999850:-1	Rab7	UTR3	0.0753709	0.121104	7.27946e-07	1.07219e-05	-0.818026
Dnajb6:5:29735947-29748368:1	Dnajb6	UTR5;intron;exon	0.0925816	0.125557	8.10663e-07	1.17752e-05	-0.65973
Srgn:10:62494838-62495114:-1	Srgn	UTR3	0.0753709	0.158504	8.20147e-07	1.18583e-05	-0.757843
Pecam1:11:106680532-106681084:-1	Pecam1	intron;exon	0.146588	0.0373998	8.26263e-07	1.18922e-05	-1.21692
Tmbim6:15:99406134-99408629:1	Tmbim6	UTR3	0.217211	0.205699	8.90192e-07	1.25824e-05	-0.500952
Plpp3:4:105232331-105232764:1	Plpp3	UTR3	0.353709	0.0587711	8.86372e-07	1.25824e-05	-0.719449
Fosb:7:19302696-19302976:-1	Fosb	UTR3	0.0931751	0.15049	9.40935e-07	1.31815e-05	-0.531866
Tcf25:8:123399273-123401346:1	Tcf25	UTR3	0.0700297	0.114871	1.0281e-06	1.42756e-05	-0.692757
Mbnl1:3:60629355-60629750:1	Mbnl1	UTR3	0.134718	0.246661	1.0976e-06	1.50861e-05	0.688966
Pecam1:11:106679667-106681581:-1	Pecam1	intron;exon	0.201187	0.0507569	1.10083e-06	1.50861e-05	-1.05679
Col4a1:8:11198423-11199062:-1	Col4a1	UTR3	0.531157	0.0739092	1.22013e-06	1.66487e-05	0.523335
Ceacam1:7:25463361-25463703:-1	Ceacam1	UTR3	0.297923	0.0605521	1.34323e-06	1.80914e-05	0.531473
Ceacam1:7:25461707-25462000:-1	Ceacam1	UTR3	0.181009	0.0667854	1.34867e-06	1.80914e-05	-0.615814
Clk1:1:58416631-58417047:-1	Clk1	UTR3	0.0682493	0.220837	1.34287e-06	1.80914e-05	-0.689777
Cd36:5:17835605-17835779:-1	Cd36	UTR5;intron;exon	0.154303	0.0311665	1.43664e-06	1.91067e-05	-1.1922
Serbp1:6:67266960-67267122:1	Serbp1	UTR5;intron;exon	0.236202	0.209261	1.44447e-06	1.91301e-05	0.510397
Plk2:13:110400390-110400839:1	Plk2	UTR3	0.392285	0.0926091	1.69209e-06	2.23158e-05	0.535722
Rwdd1:10:34002400-34019501:-1	Rwdd1	UTR5;intron;exon	0.189911	0.112199	1.75153e-06	2.29079e-05	0.541128
Sh3kbp1:X:159627661-159684012:1	Sh3kbp1	UTR5;intron;exon	0.0284866	0.103295	1.79546e-06	2.32893e-05	1.06076
Zfp706:15:36998967-36999410:-1	Zfp706	UTR3	0.153709	0.157614	1.93509e-06	2.48956e-05	0.535966
Hnrnpa2b1:6:51466446-51467398:-1	Hnrnpa2b1	intron;exon	0.110979	0.0721282	1.98369e-06	2.5417e-05	0.816409
Nrp1:8:128505065-128505462:1	Nrp1	UTR3	0.474184	0.0997329	2.01458e-06	2.57084e-05	-0.56196
Marcks:10:37134777-37135235:-1	Marcks	UTR3	0.182789	0.179875	2.5149e-06	3.18351e-05	-0.592309
Tsc22d3:X:140540219-140540678:-1	Tsc22d3	UTR3	0.0189911	0.140695	2.99123e-06	3.75632e-05	-1.11897
Wipf1:2:73486299-73486411:-1	Wipf1	UTR5;intron;exon	0.0166172	0.146928	3.37454e-06	4.18762e-05	-0.888461
Lyn:4:3748797-3749931:1	Lyn	intron;exon	0.094362	0.203918	3.45618e-06	4.27211e-05	-0.529013
Gm4070:7:105903513-105903687:-1	Gm4070	exon	0.137685	0.0480855	3.9394e-06	4.83151e-05	0.865204
Tmed10:12:85340614-85340932:-1	Tmed10	UTR3	0.0896142	0.116652	4.3601e-06	5.32675e-05	-0.733072
Tcf4:18:69683839-69684648:1	Tcf4	UTR3	0.220772	0.0819234	5.38616e-06	6.5549e-05	-0.940633
Psmd7:8:107580381-107580702:-1	Psmd7	UTR3	0.216617	0.153161	5.80295e-06	7.00801e-05	-0.6304
Mgll:6:88827952-88828360:1	Mgll	UTR3	0.420178	0.0373998	5.94674e-06	7.15425e-05	-0.981096
Srpk2:5:23616033-23616446:-1	Srpk2	UTR5;intron;exon	0.0617211	0.160285	6.11399e-06	7.29974e-05	-0.583637
Srpk2:5:23525732-23545622:-1	Srpk2	intron;exon	0.0902077	0.125557	6.10019e-06	7.29974e-05	0.520588
Nes:3:87980032-87980451:1	Nes	UTR3	0.149555	0.0365093	6.40079e-06	7.61332e-05	-0.939215
Tra2b:16:22245768-22246318:-1	Tra2b	UTR3	0.15727	0.178985	6.56593e-06	7.78038e-05	0.512467
Adgre5:8:83740946-83741252:-1	Adgre5	UTR5;intron;exon	0.0498516	0.252004	7.00358e-06	8.26789e-05	-0.627659
Kras:6:145219445-145219856:-1	Kras	UTR3	0.151335	0.139804	8.64563e-06	0.000101305	0.530457
Flt1:5:147699803-147725778:-1	Flt1	UTR5;intron;exon	0.479525	0.0222618	1.15611e-05	0.000133973	0.873034
Cald1:6:34775071-34775473:1	Cald1	UTR3	0.124629	0.032057	1.15458e-05	0.000133973	-1.11991
Snw1:12:87468674-87472299:-1	Snw1	UTR5;intron;exon	0.0462908	0.119323	1.19519e-05	0.000136991	-0.925323
Gm4070:7:105903428-105903908:-1	Gm4070	UTR5;intron;exon	0.151335	0.0596616	1.20635e-05	0.000137768	0.753482
Tpm4:8:72138539-72144853:1	Tpm4	intron;exon	0.121662	0.0926091	1.36045e-05	0.000153147	-0.720062
Ndrg1:15:66930393-66930819:-1	Ndrg1	UTR3	0.280712	0.016919	1.51316e-05	0.000169131	0.995153
Ndrg1:15:66929321-66929640:-1	Ndrg1	UTR3	0.299703	0.0507569	1.51229e-05	0.000169131	-0.546133
Clk1:1:58416105-58416557:-1	Clk1	intron;exon	0.031454	0.125557	1.61057e-05	0.000179382	-0.912306
Arpc5:1:152774910-152775184:1	Arpc5	UTR3	0.137092	0.186109	1.81115e-05	0.000200307	0.518602
Srsf11:3:158010865-158011352:-1	Srsf11	UTR3	0.0724036	0.11309	1.8629e-05	0.00020531	-0.760084
Taf13:3:108581655-108582087:1	Taf13	UTR3	0.102077	0.108638	2.52675e-05	0.000273687	0.620623
Mxd4:5:34173883-34174184:-1	Mxd4	UTR3	0.1727	0.116652	2.90022e-05	0.000308835	-0.505861
Ghitm:14:37120783-37121223:-1	Ghitm	UTR3	0.158457	0.137133	3.23231e-05	0.000337359	0.52418
Ghitm:14:37121882-37125298:-1	Ghitm	UTR3	0.100297	0.159394	3.24895e-05	0.000337976	-0.567742
Nap1l1:10:111485533-111491062:1	Nap1l1	intron;exon	0.105638	0.163847	4.48405e-05	0.000458887	0.52296
Rbm39:2:156167986-156168406:-1	Rbm39	intron;exon	0.0391691	0.106857	4.83496e-05	0.000491606	-1.13117
Sptbn1:11:30216635-30217071:-1	Sptbn1	intron;exon	0.306231	0.0338379	4.93351e-05	0.000500013	0.810026
Stt3b:9:115276366-115276897:-1	Stt3b	intron;exon	0.0367953	0.15049	5.14685e-05	0.000519963	-0.577878
Stt3b:9:115242607-115242899:-1	Stt3b	UTR3	0.0599407	0.13268	5.176e-05	0.000521238	0.526659
Elk3:10:93310974-93311135:-1	Elk3	UTR5;exon	0.160831	0.0534283	5.69563e-05	0.000569925	-0.661927
Luc7l2:6:38552374-38552806:1	Luc7l2	intron;exon	0.0545994	0.101514	5.68183e-05	0.000569925	-0.682163
Mef2c:13:83662331-83662749:1	Mef2c	UTR3	0.133531	0.117542	6.78333e-05	0.000670252	0.690226
Hp1bp3:4:138242761-138243200:1	Hp1bp3	UTR3	0.0919881	0.139804	6.99536e-05	0.000689043	-0.602731
Eif2s3y:Y:1011794-1012380:1	Eif2s3y	intron;exon	0.0623145	0.138023	7.27442e-05	0.000714298	-0.642728
Xrn2:2:147012996-147025399:1	Xrn2	UTR5;intron;exon	0.0510386	0.117542	8.25818e-05	0.000805876	-0.799728
Snw1:12:87450268-87450724:-1	Snw1	UTR3	0.118101	0.110419	8.72416e-05	0.000846109	0.553083
Pim1:17:29493786-29494224:1	Pim1	intron;exon	0.0106825	0.166518	9.77606e-05	0.000939456	-1.04189
Ubac2:14:122008804-122020271:1	Ubac2	UTR3	0.0320475	0.120214	9.94658e-05	0.000950049	-0.680521
Pum2:12:8752139-8752581:1	Pum2	UTR3	0.0694362	0.114871	0.000105883	0.00100223	-0.521496
Rsad2:12:26442753-26443030:-1	Rsad2	UTR3	0.131157	0.0329475	0.000107578	0.0010122	-0.772808
Eif4a1:11:69669863-69670274:-1	Eif4a1	UTR3	0.0913947	0.171861	0.000118253	0.00110933	-0.661396
Tcf4:18:69687269-69688187:1	Tcf4	UTR3	0.24095	0.0730187	0.000121925	0.00114038	-0.704152
Cmip:8:117454901-117459462:1	Cmip	UTR3	0.103858	0.0739092	0.000124803	0.00116041	0.536923
Ssrp1:2:85044293-85045813:1	Ssrp1	intron;exon	0.104451	0.0614426	0.00013175	0.00121782	0.621388
Itgb1:8:128732203-128732659:1	Itgb1	UTR3	0.12997	0.0614426	0.000133676	0.001232	-0.705947
AI607873:1:173732347-173736385:-1	AI607873	intron;exon	0.0207715	0.116652	0.000134648	0.00123375	0.675559
AI607873:1:173736359-173741809:-1	AI607873	UTR5;intron;exon	0.00771513	0.118433	0.000134458	0.00123375	-1.02043
Pura:18:36281097-36282542:1	Pura	UTR5;intron;exon	0.0896142	0.112199	0.000143129	0.00130012	-0.520995
Luc7l2:6:38609019-38609464:1	Luc7l2	UTR3	0.102671	0.0837044	0.000147913	0.00133588	0.546413
Aplp2:9:31150621-31151046:-1	Aplp2	UTR3	0.247478	0.0240427	0.000162591	0.0014518	0.847452
Ndel1:11:68829301-68829717:-1	Ndel1	UTR3	0.121662	0.0801425	0.000168529	0.00149364	-0.573983
Pdcd4:19:53903337-53907478:1	Pdcd4	UTR5;intron;exon	0.0913947	0.300089	0.000170499	0.00149697	-0.510615
Fbln2:6:91271791-91272145:1	Fbln2	UTR3	0.124036	0.0347284	0.000197527	0.00169647	0.688969
Arpc3:5:122396878-122397298:1	Arpc3	intron;exon	0.095549	0.13268	0.000197119	0.00169647	-0.566101
Spag9:11:94125685-94126085:1	Spag9	UTR3	0.108605	0.0463045	0.000198494	0.00170014	0.690629
Ccnd1:7:144932152-144932646:-1	Ccnd1	UTR3	0.267062	0.0534283	0.000200101	0.00170926	0.500036
Nfib:4:82290173-82290466:-1	Nfib	UTR3	0.168546	0.0373998	0.000205779	0.00175301	-0.8306
Lck:4:129548344-129548667:-1	Lck	UTR3	0.0041543	0.203028	0.000239626	0.0020236	-1.12322
Lck:4:129556804-129557459:-1	Lck	intron;exon	0.0106825	0.133571	0.000240109	0.0020236	1.06836
Btnl9:11:49167731-49169249:-1	Btnl9	UTR3	0.307418	0.015138	0.000259914	0.00218125	0.756018
Btnl9:11:49165585-49165868:-1	Btnl9	UTR3	0.223739	0.0267142	0.000260199	0.00218125	-0.722305
Cyb5r3:15:83154089-83154623:-1	Cyb5r3	UTR3	0.178635	0.0276046	0.000271805	0.0022605	0.813368
Cdc42se1:3:95234483-95234916:1	Cdc42se1	UTR3	0.0373887	0.180766	0.000276848	0.00229035	-0.547126
Nfkbiz:16:55811375-55811684:-1	Nfkbiz	UTR3	0.0332344	0.128228	0.000289555	0.00237059	-0.623068
Mdp1:14:55658844-55659500:-1	Mdp1	UTR3	0.0664688	0.107747	0.000291144	0.00237742	-0.503275
Syf2:4:134937141-134937548:1	Syf2	UTR3	0.403561	0.350846	0.000312584	0.00250703	0.539937
Ubxn4:1:128277119-128277638:1	Ubxn4	UTR3	0.0824926	0.104185	0.000328206	0.002619	-0.543719
Arhgap29:3:122015764-122016165:1	Arhgap29	UTR3	0.15905	0.0204809	0.00033084	0.0026284	-0.58588
Cxcl12:6:117180975-117181367:1	Cxcl12	UTR3	0.466469	0.0525378	0.000331052	0.0026284	-0.574659
Arhgap29:3:121990889-121992783:1	Arhgap29	intron;exon	0.109792	0.00178094	0.000333233	0.00263907	2.39203
Timp3:10:86348711-86349116:1	Timp3	UTR3	0.197033	0.016919	0.000364567	0.00286563	0.982103
Canx:11:50297295-50299354:-1	Canx	intron;exon	0.103858	0.0578807	0.000384781	0.00301699	0.821569
Pabpc1:15:36603452-36604070:-1	Pabpc1	intron;exon	0.0652819	0.126447	0.000388997	0.0030313	0.611673
Bnip2:9:70001930-70003704:1	Bnip2	intron;exon	0.15727	0.0560997	0.00047655	0.00364584	0.616527
4931406P16Rik:7:34285248-34285657:-1	4931406P16Rik	UTR5;intron;exon	0.173294	0.0284951	0.000483674	0.00368247	0.74709
Apbb1ip:2:22875240-22875653:1	Apbb1ip	UTR3	0.0118694	0.204809	0.000483322	0.00368247	1.03314
Klf3:5:64832502-64832901:1	Klf3	UTR3	0.0795252	0.109528	0.000504587	0.00379584	-0.520741
Bnip2:9:70000901-70003602:1	Bnip2	intron;exon	0.131751	0.0436331	0.000625795	0.00461387	0.687654
Tor1aip1:1:156030370-156036047:-1	Tor1aip1	UTR3	0.0706231	0.124666	0.00062991	0.00461739	-0.535147
Evl:12:108676098-108676529:1	Evl	intron;exon	0.0290801	0.162066	0.000638494	0.00466945	-0.639443
Cd200:16:45382955-45383477:-1	Cd200	UTR3	0.145994	0.00534283	0.000640206	0.00467113	1.70996
Set:2:30070450-30070978:1	Set	UTR3	0.0724036	0.153161	0.000703539	0.00512137	-0.533734
Nrp1:8:128504181-128504630:1	Nrp1	UTR3	0.356083	0.0650045	0.000722241	0.00521398	-0.54174
Fzd4:7:89412741-89413134:1	Fzd4	UTR3	0.106231	0.0186999	0.000750209	0.00538242	-0.71739
Fzd4:7:89408665-89409090:1	Fzd4	UTR3	0.103264	0.00356189	0.000751353	0.00538242	1.63625
Stk17b:1:53760550-53760976:-1	Stk17b	intron;exon	0.00830861	0.223508	0.000879858	0.00621819	-1.0951
Rdx:9:52073083-52081235:1	Rdx	UTR3	0.110386	0.0552093	0.000898578	0.00633628	-0.683973
Mycbp2:14:103155288-103155696:-1	Mycbp2	exon	0.04273	0.105966	0.000921868	0.00645717	-0.565584
Wwtr1:3:57458442-57458901:-1	Wwtr1	UTR3	0.301484	0.016919	0.000975944	0.0068057	0.562518
Wwtr1:3:57455649-57456005:-1	Wwtr1	UTR3	0.100297	0.015138	0.000982131	0.00683373	-1.09144
Eng:2:32682236-32682669:1	Eng	UTR3	0.239169	0.00979519	0.00101392	0.00702388	1.19439
Rbms1:2:60751389-60751708:-1	Rbms1	UTR3	0.122255	0.102404	0.00101718	0.00703101	-0.538788
Atp6v0b:4:117886799-117887246:-1	Atp6v0b	UTR5;intron;exon	0.0735905	0.153161	0.00103863	0.00716357	-0.634255
Jun:4:95051748-95052222:-1	Jun	UTR5;exon	0.128783	0.0801425	0.00107784	0.0073536	0.560846
Flt1:5:147561604-147561915:-1	Flt1	UTR3	0.280119	0.032057	0.00107681	0.0073536	-0.777491
Reep5:18:34344889-34345179:-1	Reep5	UTR3	0.0985163	0.117542	0.00110138	0.00748179	0.55259
Chd2:7:73505080-73519757:-1	Chd2	UTR5;intron;exon	0.0623145	0.100623	0.00133191	0.00889442	0.506232
Tcf4:18:69687463-69688021:1	Tcf4	UTR3	0.220178	0.0650045	0.00137112	0.00913696	-0.645763
Itgb1:8:128724155-128726169:1	Itgb1	UTR3	0.108605	0.0186999	0.00150632	0.00988636	0.939358
Col4a2:8:11402067-11408251:1	Col4a2	UTR5;intron;exon	0.140059	0.00890472	0.00152074	0.00990367	1.16635
